# Supplementary material for: New records of helminths of Sceloporus pyrocephalus Cope (Squamata, Phrynosomatidae) from Guerrero and Michoacán, Mexico, with the description of a new species of Thubunaea Seurat, 1914 (Nematoda, Physalopteridae)
Source: Zookeys. 2017 Nov 24;(716):43–62. doi: 10.3897/zookeys.716.13724 (PMC5740421; doi:10.3897/zookeys.716.13724)
Supplement: XML Treatment for Mesocestoides [file zookeys.716.13724-treatment1.xml]

<!DOCTYPE tp:taxon-treatment
  PUBLIC "-//TaxonX//DTD Taxonomic Treatment Publishing DTD v0 20100105//EN" "tax-treatment-NSO.dtd">
<tp:taxon-treatment xmlns:tp="http://www.plazi.org/taxpub"><tp:treatment-meta><kwd-group><label>Taxon classification</label><kwd><named-content xmlns:xlink="http://www.w3.org/1999/xlink" content-type="kingdom">Animalia</named-content></kwd><kwd><named-content xmlns:xlink="http://www.w3.org/1999/xlink" content-type="order">Cyclophyllidea</named-content></kwd><kwd><named-content xmlns:xlink="http://www.w3.org/1999/xlink" content-type="family">Mesocestoididae</named-content></kwd></kwd-group><mixed-citation publication-type="journal"><person-group><name><surname>de Oca</surname><given-names>Edgar Uriel Garduño-Montes</given-names></name><name><surname>López-Caballero</surname><given-names>Jorge D.</given-names></name><name><surname>Mata-López</surname><given-names>Rosario</given-names></name></person-group><article-title>New records of helminths of <italic><tp:taxon-name><tp:taxon-name-part taxon-name-part-type="genus" reg="Sceloporus">Sceloporus</tp:taxon-name-part> <tp:taxon-name-part taxon-name-part-type="species" reg="pyrocephalus">pyrocephalus</tp:taxon-name-part></tp:taxon-name></italic> Cope (<tp:taxon-name><tp:taxon-name-part taxon-name-part-type="order">Squamata</tp:taxon-name-part></tp:taxon-name>, <tp:taxon-name><tp:taxon-name-part taxon-name-part-type="family">Phrynosomatidae</tp:taxon-name-part></tp:taxon-name>) from Guerrero and Michoacán, Mexico, with the description of a new species of <italic><tp:taxon-name><tp:taxon-name-part taxon-name-part-type="genus" reg="Thubunaea">Thubunaea</tp:taxon-name-part></tp:taxon-name></italic> Seurat, 1914 (<tp:taxon-name><tp:taxon-name-part taxon-name-part-type="phylum">Nematoda</tp:taxon-name-part></tp:taxon-name>, <tp:taxon-name><tp:taxon-name-part taxon-name-part-type="family">Physalopteridae</tp:taxon-name-part></tp:taxon-name>)</article-title><source>Zookeys</source><day>24</day><month>11</month><year>2017</year><volume>2017</volume><issue>716</issue><fpage>43</fpage><lpage>62</lpage><pub-id pub-id-type="doi">10.3897/zookeys.716.13724</pub-id></mixed-citation></tp:treatment-meta><tp:nomenclature><tp:taxon-name>
                    <tp:taxon-name-part taxon-name-part-type="genus" reg="Mesocestoides">Mesocestoides</tp:taxon-name-part>
                  </tp:taxon-name><tp:taxon-authority>sp.</tp:taxon-authority></tp:nomenclature><tp:treatment-sec sec-type="Specimens deposited" id="SECID0EBDBG"><title>Specimens deposited.</title><p>
                    <named-content xmlns:xlink="http://www.w3.org/1999/xlink" content-type="dwc:institutional_code" xlink:type="simple">CNHE</named-content> 9464, 9465.</p></tp:treatment-sec><tp:treatment-sec sec-type="Other hosts" id="SECID0EMDBG"><title>Other hosts.</title><p>
                    <italic><tp:taxon-name><tp:taxon-name-part taxon-name-part-type="genus" reg="Sceloporus">Sceloporus</tp:taxon-name-part> <tp:taxon-name-part taxon-name-part-type="species" reg="jarrovi">jarrovi</tp:taxon-name-part></tp:taxon-name></italic> Cope in Chihuahua, Morelos and San Luis Potosí (<xref ref-type="bibr" rid="B28">Goldberg et al. 1996</xref>); <italic><tp:taxon-name><tp:taxon-name-part taxon-name-part-type="genus" reg="Sceloporus">S.</tp:taxon-name-part> <tp:taxon-name-part taxon-name-part-type="species" reg="grammicus">grammicus</tp:taxon-name-part></tp:taxon-name></italic> Wiegmann in Mexico City (<xref ref-type="bibr" rid="B29">Goldberg et al. 2003</xref>); <italic><tp:taxon-name><tp:taxon-name-part taxon-name-part-type="genus" reg="Sceloporus">S.</tp:taxon-name-part> <tp:taxon-name-part taxon-name-part-type="species" reg="torquatus">torquatus</tp:taxon-name-part></tp:taxon-name></italic> Wiegmann in Querétaro (<xref ref-type="bibr" rid="B29">Goldberg et al. 2003</xref>).</p></tp:treatment-sec><tp:treatment-sec sec-type="remarks" id="SECID0E6EBG"><title>Remarks.</title><p>Four species of <italic><tp:taxon-name><tp:taxon-name-part taxon-name-part-type="genus" reg="Mesocestoides">Mesocestoides</tp:taxon-name-part></tp:taxon-name></italic> are distributed in Mexico in carnivorous mammals: <italic><tp:taxon-name><tp:taxon-name-part taxon-name-part-type="genus" reg="Mesocestoides">M.</tp:taxon-name-part> <tp:taxon-name-part taxon-name-part-type="species" reg="bassarisci">bassarisci</tp:taxon-name-part></tp:taxon-name></italic> MacCallum, 1921 in <italic><tp:taxon-name><tp:taxon-name-part taxon-name-part-type="genus" reg="Bassariscus">Bassariscus</tp:taxon-name-part> <tp:taxon-name-part taxon-name-part-type="species" reg="astutus">astutus</tp:taxon-name-part></tp:taxon-name></italic> Lichtenstein (<tp:taxon-name><tp:taxon-name-part taxon-name-part-type="family">Procyonidae</tp:taxon-name-part></tp:taxon-name>) and <italic><tp:taxon-name><tp:taxon-name-part taxon-name-part-type="genus" reg="Mesocestoides">M.</tp:taxon-name-part> <tp:taxon-name-part taxon-name-part-type="species" reg="lineatus">lineatus</tp:taxon-name-part></tp:taxon-name></italic> (Goeze, 1782) in <italic><tp:taxon-name><tp:taxon-name-part taxon-name-part-type="genus" reg="Mephitis">Mephitis</tp:taxon-name-part> <tp:taxon-name-part taxon-name-part-type="species" reg="macroura">macroura</tp:taxon-name-part></tp:taxon-name></italic> Lichtenstein (<tp:taxon-name><tp:taxon-name-part taxon-name-part-type="family">Mephitidae</tp:taxon-name-part></tp:taxon-name>), both from Guerrero; <italic><tp:taxon-name><tp:taxon-name-part taxon-name-part-type="genus" reg="Mesocestoides">M.</tp:taxon-name-part> <tp:taxon-name-part taxon-name-part-type="species" reg="variabilis">variabilis</tp:taxon-name-part></tp:taxon-name></italic> Mueller, 1928 and <italic><tp:taxon-name><tp:taxon-name-part taxon-name-part-type="genus" reg="Mesocestoides">M.</tp:taxon-name-part> <tp:taxon-name-part taxon-name-part-type="species" reg="vogae">vogae</tp:taxon-name-part></tp:taxon-name></italic> Etges, 1991 in <italic><tp:taxon-name><tp:taxon-name-part taxon-name-part-type="genus" reg="Canis">Canis</tp:taxon-name-part> <tp:taxon-name-part taxon-name-part-type="species" reg="lupus">lupus</tp:taxon-name-part> <tp:taxon-name-part taxon-name-part-type="subspecies" reg="familiaris">familiaris</tp:taxon-name-part></tp:taxon-name></italic> Linnaeus (<tp:taxon-name><tp:taxon-name-part taxon-name-part-type="family">Canidae</tp:taxon-name-part></tp:taxon-name>) from Mexico City (<xref ref-type="bibr" rid="B39">Paredes-León et al. 2008</xref>). Unfortunately, the specimens found in <italic><tp:taxon-name><tp:taxon-name-part taxon-name-part-type="genus" reg="Sceloporus">S.</tp:taxon-name-part> <tp:taxon-name-part taxon-name-part-type="species" reg="pyrocephalus">pyrocephalus</tp:taxon-name-part></tp:taxon-name></italic> could not be identified to species level because they were at the tetratiridium larval stage. Molecular analyses are needed to determinate the species identity of the larvae found in reptilian hosts, which serve as intermediate hosts (<xref ref-type="bibr" rid="B45">Santoro et al. 2012</xref>).</p></tp:treatment-sec><ref-list><ref id="B28"><mixed-citation xmlns:xlink="http://www.w3.org/1999/xlink" xlink:type="simple">
          <person-group><name name-style="western"><surname>Goldberg</surname><given-names>SR</given-names></name><name name-style="western"><surname>Bursey</surname><given-names>CR</given-names></name><name name-style="western"><surname>Bezy</surname><given-names>RL</given-names></name></person-group> (<year>1996</year>) <article-title>Gastrointestinal helminthes of Yarrow´s spiny lizard, <italic><tp:taxon-name><tp:taxon-name-part taxon-name-part-type="genus">Sceloporus</tp:taxon-name-part> <tp:taxon-name-part taxon-name-part-type="species">jarrovii</tp:taxon-name-part></tp:taxon-name></italic> (<tp:taxon-name><tp:taxon-name-part taxon-name-part-type="family">Phrynosomatidae</tp:taxon-name-part></tp:taxon-name>) in Mexico.</article-title> <source>American Midland Naturalist</source> <volume>135</volume>: <fpage>299</fpage>–<lpage>309</lpage>. <ext-link xlink:type="simple" ext-link-type="doi" xlink:href="10.2307/2426713">https://doi.org/10.2307/2426713</ext-link></mixed-citation></ref><ref id="B29"><mixed-citation xmlns:xlink="http://www.w3.org/1999/xlink" xlink:type="simple">
          <person-group><name name-style="western"><surname>Goldberg</surname><given-names>SR</given-names></name><name name-style="western"><surname>Bursey</surname><given-names>CR</given-names></name><name name-style="western"><surname>Camarillo</surname><given-names>JL</given-names></name></person-group> (<year>2003</year>) <article-title>Gastrointestinal helminths of seven species of sceloporine lizards from Mexico.</article-title> <source>Southwestern Naturalist</source> <volume>48</volume>: <fpage>208</fpage>–<lpage>217</lpage>. <ext-link xlink:type="simple" ext-link-type="doi" xlink:href="10.1894/0038-4909(2003)048%3C0208:GHOSSO%3E2.0.CO;2">https://doi.org/10.1894/0038-4909(2003)048&lt;0208:GHOSSO&gt;2.0.CO;2</ext-link></mixed-citation></ref><ref id="B39"><mixed-citation xmlns:xlink="http://www.w3.org/1999/xlink" xlink:type="simple">
          <person-group><name name-style="western"><surname>Paredes-León</surname><given-names>R</given-names></name><name name-style="western"><surname>García-Prieto</surname><given-names>L</given-names></name><name name-style="western"><surname>Guzmán-Cornejo</surname><given-names>C</given-names></name><name name-style="western"><surname>León-Règagnon</surname><given-names>V</given-names></name><name name-style="western"><surname>Pérez</surname><given-names>TM</given-names></name></person-group> (<year>2008</year>) <article-title>Metazoan parasites of Mexican amphibians and reptiles.</article-title> <source>Zootaxa</source> <volume>1904</volume>: <fpage>1</fpage>–<lpage>166</lpage>. <ext-link xlink:type="simple" ext-link-type="uri" xlink:href="http://www.realitat.com/websites/zoologia/zoo_08/tecnicos_s_853645/archivos/Metazoan%20parasites.pdf">http://www.realitat.com/websites/zoologia/zoo_08/tecnicos_s_853645/archivos/Metazoan%20parasites.pdf</ext-link></mixed-citation></ref><ref id="B45"><mixed-citation xmlns:xlink="http://www.w3.org/1999/xlink" xlink:type="simple">
          <person-group><name name-style="western"><surname>Santoro</surname><given-names>M</given-names></name><name name-style="western"><surname>Aznar</surname><given-names>EJ</given-names></name><name name-style="western"><surname>Mattiucci</surname><given-names>S</given-names></name><name name-style="western"><surname>Kinsella</surname><given-names>JM</given-names></name><name name-style="western"><surname>Pellegrino</surname><given-names>F</given-names></name><name name-style="western"><surname>Cipriani</surname><given-names>P</given-names></name><name name-style="western"><surname>Nascetti</surname><given-names>G</given-names></name></person-group> (<year>2012</year>) <article-title>Parasite assemblages in the Western whip snake <italic><tp:taxon-name><tp:taxon-name-part taxon-name-part-type="genus">Hierophis</tp:taxon-name-part> <tp:taxon-name-part taxon-name-part-type="species">viridiflavus</tp:taxon-name-part> <tp:taxon-name-part taxon-name-part-type="subspecies">carbonarius</tp:taxon-name-part></tp:taxon-name></italic> (<tp:taxon-name><tp:taxon-name-part taxon-name-part-type="family">Colubridae</tp:taxon-name-part></tp:taxon-name>) from southern Italy.</article-title> <source>Journal of Helminthology</source> <volume>87</volume>: <fpage>1</fpage>–<lpage>9</lpage>. <ext-link xlink:type="simple" ext-link-type="doi" xlink:href="10.1017/S0022149X12000338">https://doi.org/10.1017/S0022149X12000338</ext-link></mixed-citation></ref></ref-list></tp:taxon-treatment>
