# Supplementary material for: New records of helminths of Sceloporus pyrocephalus Cope (Squamata, Phrynosomatidae) from Guerrero and Michoacán, Mexico, with the description of a new species of Thubunaea Seurat, 1914 (Nematoda, Physalopteridae)
Source: Zookeys. 2017 Nov 24;(716):43–62. doi: 10.3897/zookeys.716.13724 (PMC5740421; doi:10.3897/zookeys.716.13724)
Supplement: XML Treatment for Oochoristica [file zookeys.716.13724-treatment2.xml]

<!DOCTYPE tp:taxon-treatment
  PUBLIC "-//TaxonX//DTD Taxonomic Treatment Publishing DTD v0 20100105//EN" "tax-treatment-NSO.dtd">
<tp:taxon-treatment xmlns:tp="http://www.plazi.org/taxpub"><tp:treatment-meta><kwd-group><label>Taxon classification</label><kwd><named-content xmlns:xlink="http://www.w3.org/1999/xlink" content-type="kingdom">Animalia</named-content></kwd><kwd><named-content xmlns:xlink="http://www.w3.org/1999/xlink" content-type="order">Cyclophyllidea</named-content></kwd><kwd><named-content xmlns:xlink="http://www.w3.org/1999/xlink" content-type="family">Anoplocephalidae</named-content></kwd></kwd-group><mixed-citation publication-type="journal"><person-group><name><surname>de Oca</surname><given-names>Edgar Uriel Garduño-Montes</given-names></name><name><surname>López-Caballero</surname><given-names>Jorge D.</given-names></name><name><surname>Mata-López</surname><given-names>Rosario</given-names></name></person-group><article-title>New records of helminths of <italic><tp:taxon-name><tp:taxon-name-part taxon-name-part-type="genus" reg="Sceloporus">Sceloporus</tp:taxon-name-part> <tp:taxon-name-part taxon-name-part-type="species" reg="pyrocephalus">pyrocephalus</tp:taxon-name-part></tp:taxon-name></italic> Cope (<tp:taxon-name><tp:taxon-name-part taxon-name-part-type="order">Squamata</tp:taxon-name-part></tp:taxon-name>, <tp:taxon-name><tp:taxon-name-part taxon-name-part-type="family">Phrynosomatidae</tp:taxon-name-part></tp:taxon-name>) from Guerrero and Michoacán, Mexico, with the description of a new species of <italic><tp:taxon-name><tp:taxon-name-part taxon-name-part-type="genus" reg="Thubunaea">Thubunaea</tp:taxon-name-part></tp:taxon-name></italic> Seurat, 1914 (<tp:taxon-name><tp:taxon-name-part taxon-name-part-type="phylum">Nematoda</tp:taxon-name-part></tp:taxon-name>, <tp:taxon-name><tp:taxon-name-part taxon-name-part-type="family">Physalopteridae</tp:taxon-name-part></tp:taxon-name>)</article-title><source>Zookeys</source><day>24</day><month>11</month><year>2017</year><volume>2017</volume><issue>716</issue><fpage>43</fpage><lpage>62</lpage><pub-id pub-id-type="doi">10.3897/zookeys.716.13724</pub-id></mixed-citation></tp:treatment-meta><tp:nomenclature><tp:taxon-name>
                    <tp:taxon-name-part taxon-name-part-type="genus" reg="Oochoristica">Oochoristica</tp:taxon-name-part>
                  </tp:taxon-name><tp:taxon-authority>sp.</tp:taxon-authority></tp:nomenclature><tp:treatment-sec sec-type="Specimens deposited" id="SECID0EUKBG"><title>Specimens deposited.</title><p>
                    <named-content xmlns:xlink="http://www.w3.org/1999/xlink" content-type="dwc:institutional_code" xlink:type="simple">CNHE</named-content> 9469.</p></tp:treatment-sec><tp:treatment-sec sec-type="remarks" id="SECID0E6KBG"><title>Remarks.</title><p>Eight species of <italic><tp:taxon-name><tp:taxon-name-part taxon-name-part-type="genus" reg="Oochoristica">Oochoristica</tp:taxon-name-part></tp:taxon-name></italic> have been recorded in Mexico: <italic><tp:taxon-name><tp:taxon-name-part taxon-name-part-type="genus" reg="Oochoristica">O.</tp:taxon-name-part> <tp:taxon-name-part taxon-name-part-type="species" reg="acapulcoensis">acapulcoensis</tp:taxon-name-part></tp:taxon-name></italic> Brooks, Pérez-Ponce de León &amp; García-Prieto, 1999; <italic><tp:taxon-name><tp:taxon-name-part taxon-name-part-type="genus" reg="Oochoristica">O.</tp:taxon-name-part> <tp:taxon-name-part taxon-name-part-type="species" reg="leonregagnonae">leonregagnonae</tp:taxon-name-part></tp:taxon-name></italic> Arizmendi-Espinosa, García-Prieto &amp; Guillén-Hernández, 2005; <italic><tp:taxon-name><tp:taxon-name-part taxon-name-part-type="genus" reg="Oochoristica">O.</tp:taxon-name-part> <tp:taxon-name-part taxon-name-part-type="species" reg="osheroffi">osheroffi</tp:taxon-name-part></tp:taxon-name></italic> Meggitt, 1934 and <italic><tp:taxon-name><tp:taxon-name-part taxon-name-part-type="genus" reg="Oochoristica">O.</tp:taxon-name-part> <tp:taxon-name-part taxon-name-part-type="species" reg="whitentoni">whitentoni</tp:taxon-name-part></tp:taxon-name></italic> Stellman, 1939, all parasites of <italic><tp:taxon-name><tp:taxon-name-part taxon-name-part-type="genus" reg="Ctenosaura">Ctenosaura</tp:taxon-name-part> <tp:taxon-name-part taxon-name-part-type="species" reg="pectinata">pectinata</tp:taxon-name-part></tp:taxon-name></italic> Weigmann (<tp:taxon-name><tp:taxon-name-part taxon-name-part-type="family">Iguanidae</tp:taxon-name-part></tp:taxon-name>) from Acapulco, Guerrero (<xref ref-type="bibr" rid="B8">Brooks et al. 1999</xref>), Mixtequilla, Oaxaca (Arizmendi-Espinoza et al. 2005), Alpuyeca, Morelos (Flores-Barroeta et al. 1960), and Iguala, Guerrero (<xref ref-type="bibr" rid="B21">Flores-Barroeta 1955</xref>). <italic><tp:taxon-name><tp:taxon-name-part taxon-name-part-type="genus" reg="Oochoristica">Oochoristica</tp:taxon-name-part> <tp:taxon-name-part taxon-name-part-type="species" reg="whitfieldi">whitfieldi</tp:taxon-name-part></tp:taxon-name></italic> Guillén-Hernández, García-Prieto &amp; Arizmendi-Espinosa, 2007 was found parasitizing <italic><tp:taxon-name><tp:taxon-name-part taxon-name-part-type="genus" reg="Ctenosaura">C.</tp:taxon-name-part> <tp:taxon-name-part taxon-name-part-type="species" reg="oaxacana">oaxacana</tp:taxon-name-part></tp:taxon-name></italic> Köhler &amp; Hasbun (<tp:taxon-name><tp:taxon-name-part taxon-name-part-type="family">Iguanidae</tp:taxon-name-part></tp:taxon-name>) (<xref ref-type="bibr" rid="B31">Guillén-Hernández et al. 2007</xref>); <italic><tp:taxon-name><tp:taxon-name-part taxon-name-part-type="genus" reg="Oochoristica">O.</tp:taxon-name-part> <tp:taxon-name-part taxon-name-part-type="species" reg="parvula">parvula</tp:taxon-name-part></tp:taxon-name></italic> Stunkard, 1938 was found in <italic><tp:taxon-name><tp:taxon-name-part taxon-name-part-type="genus" reg="Coleonyx">Coleonyx</tp:taxon-name-part> <tp:taxon-name-part taxon-name-part-type="species" reg="elegans">elegans</tp:taxon-name-part></tp:taxon-name></italic> Gray (<tp:taxon-name><tp:taxon-name-part taxon-name-part-type="family">Eublepharidae</tp:taxon-name-part></tp:taxon-name>) from Oxkutzcab, Yucatán (<xref ref-type="bibr" rid="B48">Stunkard 1938</xref>); <italic><tp:taxon-name><tp:taxon-name-part taxon-name-part-type="genus" reg="Oochoristica">O.</tp:taxon-name-part> <tp:taxon-name-part taxon-name-part-type="species" reg="phrynosomatis">phrynosomatis</tp:taxon-name-part></tp:taxon-name></italic> Harwood, 1932 in <italic><tp:taxon-name><tp:taxon-name-part taxon-name-part-type="genus" reg="Phrynosoma">Phrynosoma</tp:taxon-name-part> <tp:taxon-name-part taxon-name-part-type="species" reg="braconnieri">braconnieri</tp:taxon-name-part></tp:taxon-name></italic> Dugès, and <italic><tp:taxon-name><tp:taxon-name-part taxon-name-part-type="genus" reg="Phrynosoma">P.</tp:taxon-name-part> <tp:taxon-name-part taxon-name-part-type="species" reg="taurus">taurus</tp:taxon-name-part></tp:taxon-name></italic> Duméril &amp; Bocourt (<tp:taxon-name><tp:taxon-name-part taxon-name-part-type="family">Phrynosomatidae</tp:taxon-name-part></tp:taxon-name>) from Cacaloapan and Caltepec, both in Puebla (<xref ref-type="bibr" rid="B26">Goldberg and Bursey 1991</xref>). <italic><tp:taxon-name><tp:taxon-name-part taxon-name-part-type="genus" reg="Oochoristica">Oochoristica</tp:taxon-name-part> <tp:taxon-name-part taxon-name-part-type="species" reg="scelopori">scelopori</tp:taxon-name-part></tp:taxon-name></italic> Voge &amp; Fox, 1950 was found infecting species of the family <tp:taxon-name><tp:taxon-name-part taxon-name-part-type="family">Phrynosomatidae</tp:taxon-name-part></tp:taxon-name>: <italic><tp:taxon-name><tp:taxon-name-part taxon-name-part-type="genus" reg="Sceloporus">S.</tp:taxon-name-part> <tp:taxon-name-part taxon-name-part-type="species" reg="jarrovi">jarrovi</tp:taxon-name-part></tp:taxon-name></italic> (<xref ref-type="bibr" rid="B28">Goldberg et al. 1996</xref>); <italic><tp:taxon-name><tp:taxon-name-part taxon-name-part-type="genus" reg="Sceloporus">S.</tp:taxon-name-part> <tp:taxon-name-part taxon-name-part-type="species" reg="parvus">parvus</tp:taxon-name-part></tp:taxon-name></italic> Smith, <italic><tp:taxon-name><tp:taxon-name-part taxon-name-part-type="genus" reg="Sceloporus">S.</tp:taxon-name-part> <tp:taxon-name-part taxon-name-part-type="species" reg="grammicus">grammicus</tp:taxon-name-part></tp:taxon-name></italic>, <italic><tp:taxon-name><tp:taxon-name-part taxon-name-part-type="genus" reg="Sceloporus">S.</tp:taxon-name-part> <tp:taxon-name-part taxon-name-part-type="species" reg="megalepidurus">megalepidurus</tp:taxon-name-part></tp:taxon-name></italic> Smith, <italic><tp:taxon-name><tp:taxon-name-part taxon-name-part-type="genus" reg="Sceloporus">S.</tp:taxon-name-part> <tp:taxon-name-part taxon-name-part-type="species" reg="variabilis">variabilis</tp:taxon-name-part></tp:taxon-name></italic> Wiegmann, <italic><tp:taxon-name><tp:taxon-name-part taxon-name-part-type="genus" reg="Sceloporus">S.</tp:taxon-name-part> <tp:taxon-name-part taxon-name-part-type="species" reg="mucronatus">mucronatus</tp:taxon-name-part></tp:taxon-name></italic> Cope, and <italic><tp:taxon-name><tp:taxon-name-part taxon-name-part-type="genus" reg="Sceloporus">P.</tp:taxon-name-part> <tp:taxon-name-part taxon-name-part-type="species" reg="ditmarsi">ditmarsi</tp:taxon-name-part></tp:taxon-name></italic> Stejneger (<xref ref-type="bibr" rid="B29">Goldberg et al. 2003</xref>). Only one adult specimen of <italic><tp:taxon-name><tp:taxon-name-part taxon-name-part-type="genus" reg="Oochoristica">Oochoristica</tp:taxon-name-part></tp:taxon-name></italic> was found in the present study; however, it was not identified to specific level due to the absence of gravid proglottids.</p></tp:treatment-sec><ref-list><ref id="B8"><mixed-citation xmlns:xlink="http://www.w3.org/1999/xlink" xlink:type="simple">
          <person-group><name name-style="western"><surname>Brooks</surname><given-names>DR</given-names></name><name name-style="western"><surname>Pérez-Ponce de León</surname><given-names>G</given-names></name><name name-style="western"><surname>García-Prieto</surname><given-names>L</given-names></name></person-group> (<year>1999</year>) <article-title>Two new species of <italic><tp:taxon-name><tp:taxon-name-part taxon-name-part-type="genus">Oochoristica</tp:taxon-name-part></tp:taxon-name></italic> Lühe, 1898 (<tp:taxon-name><tp:taxon-name-part taxon-name-part-type="subclass">Eucestoda</tp:taxon-name-part></tp:taxon-name>: <tp:taxon-name><tp:taxon-name-part taxon-name-part-type="order">Cyclophyllidea</tp:taxon-name-part></tp:taxon-name>: <tp:taxon-name><tp:taxon-name-part taxon-name-part-type="family">Anoplocephalidae</tp:taxon-name-part></tp:taxon-name>: <tp:taxon-name><tp:taxon-name-part taxon-name-part-type="subfamily">Linstowiinae</tp:taxon-name-part></tp:taxon-name>) parasitic in <italic><tp:taxon-name><tp:taxon-name-part taxon-name-part-type="genus">Ctenosaura</tp:taxon-name-part></tp:taxon-name></italic> spp. (<tp:taxon-name><tp:taxon-name-part taxon-name-part-type="family">Iguanidae</tp:taxon-name-part></tp:taxon-name>) from Costa Rica and Mexico.</article-title> <source>Journal of Parasitology</source> <volume>85</volume>: <fpage>893</fpage>–<lpage>897</lpage>. <ext-link xlink:type="simple" ext-link-type="doi" xlink:href="10.2307/3285828">https://doi.org/10.2307/3285828</ext-link></mixed-citation></ref><ref id="B21"><mixed-citation xmlns:xlink="http://www.w3.org/1999/xlink" xlink:type="simple">
          <person-group><name name-style="western"><surname>Flores-Barroeta</surname><given-names>L</given-names></name></person-group> (<year>1955</year>) <article-title>Céstodos de vertebrados. II.</article-title> <source>Revista Ibérica de Parasitología</source> <volume>15</volume>: <fpage>115</fpage>–<lpage>134</lpage>.</mixed-citation></ref><ref id="B31"><mixed-citation xmlns:xlink="http://www.w3.org/1999/xlink" xlink:type="simple">
          <person-group><name name-style="western"><surname>Guillén-Hernández</surname><given-names>S</given-names></name><name name-style="western"><surname>García-Prieto</surname><given-names>L</given-names></name><name name-style="western"><surname>Arizmendi-Espinosa</surname><given-names>MA</given-names></name></person-group> (<year>2007</year>) <article-title>A new species of <italic><tp:taxon-name><tp:taxon-name-part taxon-name-part-type="genus">Oochoristica</tp:taxon-name-part></tp:taxon-name></italic> (<tp:taxon-name><tp:taxon-name-part taxon-name-part-type="subclass">Eucestoda</tp:taxon-name-part></tp:taxon-name>: <tp:taxon-name><tp:taxon-name-part taxon-name-part-type="order">Cyclophyllidea</tp:taxon-name-part></tp:taxon-name>) parasite of <italic><tp:taxon-name><tp:taxon-name-part taxon-name-part-type="genus">Ctenosaura</tp:taxon-name-part> <tp:taxon-name-part taxon-name-part-type="species">oaxacana</tp:taxon-name-part></tp:taxon-name></italic> (<tp:taxon-name><tp:taxon-name-part taxon-name-part-type="class">Reptilia</tp:taxon-name-part></tp:taxon-name>: <tp:taxon-name><tp:taxon-name-part taxon-name-part-type="family">Iguanidae</tp:taxon-name-part></tp:taxon-name>) from Mexico.</article-title> <source>Journal of Parasitology</source> <volume>93</volume>: <fpage>1136</fpage>–<lpage>1139</lpage>. <ext-link xlink:type="simple" ext-link-type="doi" xlink:href="10.1645/GE-1118R.1">http://dx.doi.org/10.1645/GE-1118R.1</ext-link></mixed-citation></ref><ref id="B48"><mixed-citation xmlns:xlink="http://www.w3.org/1999/xlink" xlink:type="simple">
          <person-group><name name-style="western"><surname>Stunkard</surname><given-names>HW</given-names></name></person-group> (<year>1938</year>) <article-title>Parasitic flatworms from Yucatan.</article-title> <source>Publications of the Carnegie Institution of Washington</source> <volume>491</volume>: <fpage>33</fpage>–<lpage>50</lpage>. <ext-link xlink:type="simple" ext-link-type="uri" xlink:href="http://hdl.handle.net/11154/162411">http://hdl.handle.net/11154/162411</ext-link></mixed-citation></ref><ref id="B26"><mixed-citation xmlns:xlink="http://www.w3.org/1999/xlink" xlink:type="simple">
          <person-group><name name-style="western"><surname>Goldberg</surname><given-names>SR</given-names></name><name name-style="western"><surname>Bursey</surname><given-names>CR</given-names></name></person-group> (<year>1991</year>) <article-title>Gastrointestinal helminths of the Mexican lizards, <italic><tp:taxon-name><tp:taxon-name-part taxon-name-part-type="genus">Phrynosoma</tp:taxon-name-part> <tp:taxon-name-part taxon-name-part-type="species">braconnieri</tp:taxon-name-part></tp:taxon-name></italic> and <italic><tp:taxon-name><tp:taxon-name-part taxon-name-part-type="genus">Phrynosoma</tp:taxon-name-part> <tp:taxon-name-part taxon-name-part-type="species">taurus</tp:taxon-name-part></tp:taxon-name></italic> (<tp:taxon-name><tp:taxon-name-part taxon-name-part-type="family">Iguanidae</tp:taxon-name-part></tp:taxon-name>).</article-title> <source>Southwestern Naturalist</source> <volume>36</volume>: <fpage>365</fpage>–<lpage>368</lpage>. <ext-link xlink:type="simple" ext-link-type="doi" xlink:href="10.2307/3671694">https://doi.org/10.2307/3671694</ext-link></mixed-citation></ref><ref id="B28"><mixed-citation xmlns:xlink="http://www.w3.org/1999/xlink" xlink:type="simple">
          <person-group><name name-style="western"><surname>Goldberg</surname><given-names>SR</given-names></name><name name-style="western"><surname>Bursey</surname><given-names>CR</given-names></name><name name-style="western"><surname>Bezy</surname><given-names>RL</given-names></name></person-group> (<year>1996</year>) <article-title>Gastrointestinal helminthes of Yarrow´s spiny lizard, <italic><tp:taxon-name><tp:taxon-name-part taxon-name-part-type="genus">Sceloporus</tp:taxon-name-part> <tp:taxon-name-part taxon-name-part-type="species">jarrovii</tp:taxon-name-part></tp:taxon-name></italic> (<tp:taxon-name><tp:taxon-name-part taxon-name-part-type="family">Phrynosomatidae</tp:taxon-name-part></tp:taxon-name>) in Mexico.</article-title> <source>American Midland Naturalist</source> <volume>135</volume>: <fpage>299</fpage>–<lpage>309</lpage>. <ext-link xlink:type="simple" ext-link-type="doi" xlink:href="10.2307/2426713">https://doi.org/10.2307/2426713</ext-link></mixed-citation></ref><ref id="B29"><mixed-citation xmlns:xlink="http://www.w3.org/1999/xlink" xlink:type="simple">
          <person-group><name name-style="western"><surname>Goldberg</surname><given-names>SR</given-names></name><name name-style="western"><surname>Bursey</surname><given-names>CR</given-names></name><name name-style="western"><surname>Camarillo</surname><given-names>JL</given-names></name></person-group> (<year>2003</year>) <article-title>Gastrointestinal helminths of seven species of sceloporine lizards from Mexico.</article-title> <source>Southwestern Naturalist</source> <volume>48</volume>: <fpage>208</fpage>–<lpage>217</lpage>. <ext-link xlink:type="simple" ext-link-type="doi" xlink:href="10.1894/0038-4909(2003)048%3C0208:GHOSSO%3E2.0.CO;2">https://doi.org/10.1894/0038-4909(2003)048&lt;0208:GHOSSO&gt;2.0.CO;2</ext-link></mixed-citation></ref></ref-list></tp:taxon-treatment>
