# Supplementary material for: New records of helminths of Sceloporus pyrocephalus Cope (Squamata, Phrynosomatidae) from Guerrero and Michoacán, Mexico, with the description of a new species of Thubunaea Seurat, 1914 (Nematoda, Physalopteridae)
Source: Zookeys. 2017 Nov 24;(716):43–62. doi: 10.3897/zookeys.716.13724 (PMC5740421; doi:10.3897/zookeys.716.13724)
Supplement: XML Treatment for Parapharyngodon [file zookeys.716.13724-treatment5.xml]

<!DOCTYPE tp:taxon-treatment
  PUBLIC "-//TaxonX//DTD Taxonomic Treatment Publishing DTD v0 20100105//EN" "tax-treatment-NSO.dtd">
<tp:taxon-treatment xmlns:tp="http://www.plazi.org/taxpub"><tp:treatment-meta><kwd-group><label>Taxon classification</label><kwd><named-content xmlns:xlink="http://www.w3.org/1999/xlink" content-type="kingdom">Animalia</named-content></kwd><kwd><named-content xmlns:xlink="http://www.w3.org/1999/xlink" content-type="order">Oxyurida</named-content></kwd><kwd><named-content xmlns:xlink="http://www.w3.org/1999/xlink" content-type="family">Pharyngodonidae</named-content></kwd></kwd-group><mixed-citation publication-type="journal"><person-group><name><surname>de Oca</surname><given-names>Edgar Uriel Garduño-Montes</given-names></name><name><surname>López-Caballero</surname><given-names>Jorge D.</given-names></name><name><surname>Mata-López</surname><given-names>Rosario</given-names></name></person-group><article-title>New records of helminths of <italic><tp:taxon-name><tp:taxon-name-part taxon-name-part-type="genus" reg="Sceloporus">Sceloporus</tp:taxon-name-part> <tp:taxon-name-part taxon-name-part-type="species" reg="pyrocephalus">pyrocephalus</tp:taxon-name-part></tp:taxon-name></italic> Cope (<tp:taxon-name><tp:taxon-name-part taxon-name-part-type="order">Squamata</tp:taxon-name-part></tp:taxon-name>, <tp:taxon-name><tp:taxon-name-part taxon-name-part-type="family">Phrynosomatidae</tp:taxon-name-part></tp:taxon-name>) from Guerrero and Michoacán, Mexico, with the description of a new species of <italic><tp:taxon-name><tp:taxon-name-part taxon-name-part-type="genus" reg="Thubunaea">Thubunaea</tp:taxon-name-part></tp:taxon-name></italic> Seurat, 1914 (<tp:taxon-name><tp:taxon-name-part taxon-name-part-type="phylum">Nematoda</tp:taxon-name-part></tp:taxon-name>, <tp:taxon-name><tp:taxon-name-part taxon-name-part-type="family">Physalopteridae</tp:taxon-name-part></tp:taxon-name>)</article-title><source>Zookeys</source><day>24</day><month>11</month><year>2017</year><volume>2017</volume><issue>716</issue><fpage>43</fpage><lpage>62</lpage><pub-id pub-id-type="doi">10.3897/zookeys.716.13724</pub-id></mixed-citation></tp:treatment-meta><tp:nomenclature><tp:taxon-name>
                    <tp:taxon-name-part taxon-name-part-type="genus" reg="Parapharyngodon">Parapharyngodon</tp:taxon-name-part>
                  </tp:taxon-name><tp:taxon-authority>sp.</tp:taxon-authority></tp:nomenclature><tp:treatment-sec sec-type="Specimens deposited" id="SECID0EC2BG"><title>Specimens deposited.</title><p>
                    <named-content xmlns:xlink="http://www.w3.org/1999/xlink" content-type="dwc:institutional_code" xlink:type="simple">CNHE</named-content> 9448–9454, 9470, 9471.</p></tp:treatment-sec><tp:treatment-sec sec-type="remarks" id="SECID0EN2BG"><title>Remarks.</title><p>Female specimens of <italic><tp:taxon-name><tp:taxon-name-part taxon-name-part-type="genus" reg="Parapharyngodon">Parapharyngodon</tp:taxon-name-part></tp:taxon-name></italic> sp. were recovered from hosts in the same localities as <italic><tp:taxon-name><tp:taxon-name-part taxon-name-part-type="genus" reg="Parapharyngodon">P.</tp:taxon-name-part> <tp:taxon-name-part taxon-name-part-type="species" reg="ayotzinapaensis">ayotzinapaensis</tp:taxon-name-part></tp:taxon-name></italic> and <italic><tp:taxon-name><tp:taxon-name-part taxon-name-part-type="genus" reg="Parapharyngodon">P.</tp:taxon-name-part> <tp:taxon-name-part taxon-name-part-type="species" reg="tikuinii">tikuinii</tp:taxon-name-part></tp:taxon-name></italic>. The almost identical morphology of females in both species did not allow us to discriminate between them on species level (<xref ref-type="bibr" rid="B25">Garduño-Montes de Oca et al. 2016</xref>).</p></tp:treatment-sec><ref-list><ref id="B25"><mixed-citation xmlns:xlink="http://www.w3.org/1999/xlink" xlink:type="simple">
          <person-group><name name-style="western"><surname>Garduño-Montes de Oca</surname><given-names>EU</given-names></name><name name-style="western"><surname>Mata-López</surname><given-names>R</given-names></name><name name-style="western"><surname>León-Règagnon</surname><given-names>V</given-names></name></person-group> (<year>2016</year>) <article-title>Two new species of <italic><tp:taxon-name><tp:taxon-name-part taxon-name-part-type="genus">Parapharyngodon</tp:taxon-name-part></tp:taxon-name></italic> parasites of <italic><tp:taxon-name><tp:taxon-name-part taxon-name-part-type="genus">Sceloporus</tp:taxon-name-part> <tp:taxon-name-part taxon-name-part-type="species">pyrocephalus</tp:taxon-name-part></tp:taxon-name></italic>, with a key to the species found in Mexico (<tp:taxon-name><tp:taxon-name-part taxon-name-part-type="phylum">Nematoda</tp:taxon-name-part></tp:taxon-name>, <tp:taxon-name><tp:taxon-name-part taxon-name-part-type="family">Pharyngodonidae</tp:taxon-name-part></tp:taxon-name>).</article-title> <source>ZooKeys</source> <volume>559</volume>: <fpage>1</fpage>–<lpage>16</lpage>. <ext-link xlink:type="simple" ext-link-type="doi" xlink:href="10.3897/zookeys.559.6842">https://doi.org/10.3897/zookeys.559.6842</ext-link></mixed-citation></ref></ref-list></tp:taxon-treatment>
