# Supplementary material for: New records of helminths of Sceloporus pyrocephalus Cope (Squamata, Phrynosomatidae) from Guerrero and Michoacán, Mexico, with the description of a new species of Thubunaea Seurat, 1914 (Nematoda, Physalopteridae)
Source: Zookeys. 2017 Nov 24;(716):43–62. doi: 10.3897/zookeys.716.13724 (PMC5740421; doi:10.3897/zookeys.716.13724)
Supplement: XML Treatment for Strongyluris similis [file zookeys.716.13724-treatment6.xml]

<!DOCTYPE tp:taxon-treatment
  PUBLIC "-//TaxonX//DTD Taxonomic Treatment Publishing DTD v0 20100105//EN" "tax-treatment-NSO.dtd">
<tp:taxon-treatment xmlns:tp="http://www.plazi.org/taxpub"><tp:treatment-meta><kwd-group><label>Taxon classification</label><kwd><named-content xmlns:xlink="http://www.w3.org/1999/xlink" content-type="kingdom">Animalia</named-content></kwd><kwd><named-content xmlns:xlink="http://www.w3.org/1999/xlink" content-type="order">Ascaridida</named-content></kwd><kwd><named-content xmlns:xlink="http://www.w3.org/1999/xlink" content-type="family">Heterakidae</named-content></kwd></kwd-group><mixed-citation publication-type="journal"><person-group><name><surname>de Oca</surname><given-names>Edgar Uriel Garduño-Montes</given-names></name><name><surname>López-Caballero</surname><given-names>Jorge D.</given-names></name><name><surname>Mata-López</surname><given-names>Rosario</given-names></name></person-group><article-title>New records of helminths of <italic><tp:taxon-name><tp:taxon-name-part taxon-name-part-type="genus" reg="Sceloporus">Sceloporus</tp:taxon-name-part> <tp:taxon-name-part taxon-name-part-type="species" reg="pyrocephalus">pyrocephalus</tp:taxon-name-part></tp:taxon-name></italic> Cope (<tp:taxon-name><tp:taxon-name-part taxon-name-part-type="order">Squamata</tp:taxon-name-part></tp:taxon-name>, <tp:taxon-name><tp:taxon-name-part taxon-name-part-type="family">Phrynosomatidae</tp:taxon-name-part></tp:taxon-name>) from Guerrero and Michoacán, Mexico, with the description of a new species of <italic><tp:taxon-name><tp:taxon-name-part taxon-name-part-type="genus" reg="Thubunaea">Thubunaea</tp:taxon-name-part></tp:taxon-name></italic> Seurat, 1914 (<tp:taxon-name><tp:taxon-name-part taxon-name-part-type="phylum">Nematoda</tp:taxon-name-part></tp:taxon-name>, <tp:taxon-name><tp:taxon-name-part taxon-name-part-type="family">Physalopteridae</tp:taxon-name-part></tp:taxon-name>)</article-title><source>Zookeys</source><day>24</day><month>11</month><year>2017</year><volume>2017</volume><issue>716</issue><fpage>43</fpage><lpage>62</lpage><pub-id pub-id-type="doi">10.3897/zookeys.716.13724</pub-id></mixed-citation></tp:treatment-meta><tp:nomenclature><tp:taxon-name>
                    <tp:taxon-name-part taxon-name-part-type="genus" reg="Strongyluris">Strongyluris</tp:taxon-name-part>
                    <tp:taxon-name-part taxon-name-part-type="species" reg="similis">similis</tp:taxon-name-part>
                  </tp:taxon-name><tp:taxon-authority>Caballero, 1938</tp:taxon-authority></tp:nomenclature><tp:treatment-sec sec-type="Specimens deposited" id="SECID0EN5BG"><title>Specimens deposited.</title><p>
                    <named-content xmlns:xlink="http://www.w3.org/1999/xlink" content-type="dwc:institutional_code" xlink:type="simple">CNHE</named-content> 9455–9459.</p></tp:treatment-sec><tp:treatment-sec sec-type="Other hosts" id="SECID0EY5BG"><title>Other hosts.</title><p>
                    <italic><tp:taxon-name><tp:taxon-name-part taxon-name-part-type="genus" reg="Sceloporus">S.</tp:taxon-name-part> <tp:taxon-name-part taxon-name-part-type="species" reg="torquatus">torquatus</tp:taxon-name-part></tp:taxon-name></italic> in Mexico City (<xref ref-type="bibr" rid="B19">Cid del Prado 1971</xref>); <italic><tp:taxon-name><tp:taxon-name-part taxon-name-part-type="genus" reg="Sceloporus">S.</tp:taxon-name-part> <tp:taxon-name-part taxon-name-part-type="species" reg="jarrovi">jarrovi</tp:taxon-name-part></tp:taxon-name></italic> in Durango, Guanajuato, Hidalgo, Morelos, San Luis Potosí, Sinaloa, Sonora, Tamaulipas and Veracruz (<xref ref-type="bibr" rid="B28">Goldberg et al. 1996</xref>); <italic><tp:taxon-name><tp:taxon-name-part taxon-name-part-type="genus" reg="Sceloporus">S.</tp:taxon-name-part> <tp:taxon-name-part taxon-name-part-type="species" reg="grammicus">grammicus</tp:taxon-name-part></tp:taxon-name></italic> and <italic><tp:taxon-name><tp:taxon-name-part taxon-name-part-type="genus" reg="Sceloporus">S.</tp:taxon-name-part> <tp:taxon-name-part taxon-name-part-type="species" reg="mucronatus">mucronatus</tp:taxon-name-part></tp:taxon-name></italic> in localities not further specified (<xref ref-type="bibr" rid="B29">Goldberg et al. 2003</xref>); <italic><tp:taxon-name><tp:taxon-name-part taxon-name-part-type="genus" reg="Sceloporus">S.</tp:taxon-name-part> <tp:taxon-name-part taxon-name-part-type="species" reg="formosus">formosus</tp:taxon-name-part></tp:taxon-name></italic> Wiegmann in Oaxaca (<xref ref-type="bibr" rid="B29">Goldberg et al. 2003</xref>).</p></tp:treatment-sec><tp:treatment-sec sec-type="remarks" id="SECID0EGBAI"><title>Remarks.</title><p>Specimens recovered during the present study share certain morphological characters with <italic><tp:taxon-name><tp:taxon-name-part taxon-name-part-type="genus" reg="Strongyluris">S.</tp:taxon-name-part> <tp:taxon-name-part taxon-name-part-type="species" reg="panamaensis">panamaensis</tp:taxon-name-part></tp:taxon-name></italic> Bursey, Goldberg &amp; Telford, 2003 and <italic><tp:taxon-name><tp:taxon-name-part taxon-name-part-type="genus" reg="Strongyluris">S.</tp:taxon-name-part> <tp:taxon-name-part taxon-name-part-type="species" reg="similis">similis</tp:taxon-name-part></tp:taxon-name></italic> such as spicule length and number of caudal papillae. Our specimens were identified as <italic><tp:taxon-name><tp:taxon-name-part taxon-name-part-type="genus" reg="Strongyluris">S.</tp:taxon-name-part> <tp:taxon-name-part taxon-name-part-type="species" reg="similis">similis</tp:taxon-name-part></tp:taxon-name></italic> since they possess two pairs of lateral subterminal papillae at the base of the caudal appendage (<xref ref-type="bibr" rid="B14">Caballero 1938</xref>), which is a diagnostic feature of this species, contrary to the three pairs of papillae observed at the base of the caudal appendage in <italic><tp:taxon-name><tp:taxon-name-part taxon-name-part-type="genus" reg="Strongyluris">S.</tp:taxon-name-part> <tp:taxon-name-part taxon-name-part-type="species" reg="panamaensis">panamaensis</tp:taxon-name-part></tp:taxon-name></italic> (<xref ref-type="bibr" rid="B11">Bursey et al. 2003</xref>).</p></tp:treatment-sec><ref-list><ref id="B19"><mixed-citation xmlns:xlink="http://www.w3.org/1999/xlink" xlink:type="simple">
          <person-group><name name-style="western"><surname>Cid del Prado</surname><given-names>VI</given-names></name></person-group> (<year>1971</year>) <source>Estudio taxonómico de algunos nemátodos parásitos de reptiles de México. B.S.</source> <publisher-name>Thesis</publisher-name>, <publisher-loc>Facultad de Ciencias, Universidad Nacional Autónoma de México, Mexico City</publisher-loc>, <size units="page">102 pp</size>.</mixed-citation></ref><ref id="B28"><mixed-citation xmlns:xlink="http://www.w3.org/1999/xlink" xlink:type="simple">
          <person-group><name name-style="western"><surname>Goldberg</surname><given-names>SR</given-names></name><name name-style="western"><surname>Bursey</surname><given-names>CR</given-names></name><name name-style="western"><surname>Bezy</surname><given-names>RL</given-names></name></person-group> (<year>1996</year>) <article-title>Gastrointestinal helminthes of Yarrow´s spiny lizard, <italic><tp:taxon-name><tp:taxon-name-part taxon-name-part-type="genus">Sceloporus</tp:taxon-name-part> <tp:taxon-name-part taxon-name-part-type="species">jarrovii</tp:taxon-name-part></tp:taxon-name></italic> (<tp:taxon-name><tp:taxon-name-part taxon-name-part-type="family">Phrynosomatidae</tp:taxon-name-part></tp:taxon-name>) in Mexico.</article-title> <source>American Midland Naturalist</source> <volume>135</volume>: <fpage>299</fpage>–<lpage>309</lpage>. <ext-link xlink:type="simple" ext-link-type="doi" xlink:href="10.2307/2426713">https://doi.org/10.2307/2426713</ext-link></mixed-citation></ref><ref id="B29"><mixed-citation xmlns:xlink="http://www.w3.org/1999/xlink" xlink:type="simple">
          <person-group><name name-style="western"><surname>Goldberg</surname><given-names>SR</given-names></name><name name-style="western"><surname>Bursey</surname><given-names>CR</given-names></name><name name-style="western"><surname>Camarillo</surname><given-names>JL</given-names></name></person-group> (<year>2003</year>) <article-title>Gastrointestinal helminths of seven species of sceloporine lizards from Mexico.</article-title> <source>Southwestern Naturalist</source> <volume>48</volume>: <fpage>208</fpage>–<lpage>217</lpage>. <ext-link xlink:type="simple" ext-link-type="doi" xlink:href="10.1894/0038-4909(2003)048%3C0208:GHOSSO%3E2.0.CO;2">https://doi.org/10.1894/0038-4909(2003)048&lt;0208:GHOSSO&gt;2.0.CO;2</ext-link></mixed-citation></ref><ref id="B14"><mixed-citation xmlns:xlink="http://www.w3.org/1999/xlink" xlink:type="simple">
          <person-group><name name-style="western"><surname>Caballero</surname><given-names>CE</given-names></name></person-group> (<year>1938</year>) <article-title>Nematodes parasites des reptiles de Mexique.</article-title> <source>Annales de Parasitologie Humaine et Compareé</source> <volume>16</volume>: <fpage>327</fpage>–<lpage>333</lpage>. <ext-link xlink:type="simple" ext-link-type="doi" xlink:href="10.1051/parasite/1938164327">https://doi.org/10.1051/parasite/1938164327</ext-link></mixed-citation></ref><ref id="B11"><mixed-citation xmlns:xlink="http://www.w3.org/1999/xlink" xlink:type="simple">
          <person-group><name name-style="western"><surname>Bursey</surname><given-names>CR</given-names></name><name name-style="western"><surname>Goldberg</surname><given-names>SR</given-names></name><name name-style="western"><surname>Telford</surname><given-names>SR Jr</given-names></name></person-group> (<year>2003</year>) <italic><tp:taxon-name><tp:taxon-name-part taxon-name-part-type="genus">Strongyluris</tp:taxon-name-part> <tp:taxon-name-part taxon-name-part-type="species">panamaensis</tp:taxon-name-part></tp:taxon-name></italic> n. sp. (<tp:taxon-name><tp:taxon-name-part taxon-name-part-type="phylum">Nematoda</tp:taxon-name-part></tp:taxon-name>: <tp:taxon-name><tp:taxon-name-part taxon-name-part-type="family">Heterakidae</tp:taxon-name-part></tp:taxon-name>) and other helminths from the lizard, <italic><tp:taxon-name><tp:taxon-name-part taxon-name-part-type="genus">Anolis</tp:taxon-name-part> <tp:taxon-name-part taxon-name-part-type="species">biporcatus</tp:taxon-name-part></tp:taxon-name></italic> (<tp:taxon-name><tp:taxon-name-part taxon-name-part-type="suborder">Sauria</tp:taxon-name-part></tp:taxon-name>: <tp:taxon-name><tp:taxon-name-part taxon-name-part-type="family">Polychrotidae</tp:taxon-name-part></tp:taxon-name>), from Panamá. Journal of Parasitology 89: 118–123. <ext-link xlink:type="simple" ext-link-type="doi" xlink:href="10.1645/0022-3395(2003)089[0118:SPNSNH]2.0.CO;2">http://dx.doi.org/10.1645/0022-3395(2003)089[0118:SPNSNH]2.0.CO;2</ext-link></mixed-citation></ref></ref-list></tp:taxon-treatment>
