# Supplementary material for: New records of helminths of Sceloporus pyrocephalus Cope (Squamata, Phrynosomatidae) from Guerrero and Michoacán, Mexico, with the description of a new species of Thubunaea Seurat, 1914 (Nematoda, Physalopteridae)
Source: Zookeys. 2017 Nov 24;(716):43–62. doi: 10.3897/zookeys.716.13724 (PMC5740421; doi:10.3897/zookeys.716.13724)
Supplement: XML Treatment for Physalopterinae [file zookeys.716.13724-treatment7.xml]

<!DOCTYPE tp:taxon-treatment
  PUBLIC "-//TaxonX//DTD Taxonomic Treatment Publishing DTD v0 20100105//EN" "tax-treatment-NSO.dtd">
<tp:taxon-treatment xmlns:tp="http://www.plazi.org/taxpub"><tp:treatment-meta><kwd-group><label>Taxon classification</label><kwd><named-content xmlns:xlink="http://www.w3.org/1999/xlink" content-type="kingdom">Animalia</named-content></kwd><kwd><named-content xmlns:xlink="http://www.w3.org/1999/xlink" content-type="order">Spirurida</named-content></kwd><kwd><named-content xmlns:xlink="http://www.w3.org/1999/xlink" content-type="family">Physalopteridae</named-content></kwd></kwd-group><mixed-citation publication-type="journal"><person-group><name><surname>de Oca</surname><given-names>Edgar Uriel Garduño-Montes</given-names></name><name><surname>López-Caballero</surname><given-names>Jorge D.</given-names></name><name><surname>Mata-López</surname><given-names>Rosario</given-names></name></person-group><article-title>New records of helminths of <italic><tp:taxon-name><tp:taxon-name-part taxon-name-part-type="genus" reg="Sceloporus">Sceloporus</tp:taxon-name-part> <tp:taxon-name-part taxon-name-part-type="species" reg="pyrocephalus">pyrocephalus</tp:taxon-name-part></tp:taxon-name></italic> Cope (<tp:taxon-name><tp:taxon-name-part taxon-name-part-type="order">Squamata</tp:taxon-name-part></tp:taxon-name>, <tp:taxon-name><tp:taxon-name-part taxon-name-part-type="family">Phrynosomatidae</tp:taxon-name-part></tp:taxon-name>) from Guerrero and Michoacán, Mexico, with the description of a new species of <italic><tp:taxon-name><tp:taxon-name-part taxon-name-part-type="genus" reg="Thubunaea">Thubunaea</tp:taxon-name-part></tp:taxon-name></italic> Seurat, 1914 (<tp:taxon-name><tp:taxon-name-part taxon-name-part-type="phylum">Nematoda</tp:taxon-name-part></tp:taxon-name>, <tp:taxon-name><tp:taxon-name-part taxon-name-part-type="family">Physalopteridae</tp:taxon-name-part></tp:taxon-name>)</article-title><source>Zookeys</source><day>24</day><month>11</month><year>2017</year><volume>2017</volume><issue>716</issue><fpage>43</fpage><lpage>62</lpage><pub-id pub-id-type="doi">10.3897/zookeys.716.13724</pub-id></mixed-citation></tp:treatment-meta><tp:nomenclature><tp:taxon-name>
                    <tp:taxon-name-part taxon-name-part-type="subfamily">Physalopterinae</tp:taxon-name-part>
                  </tp:taxon-name><tp:taxon-authority>gen. sp.</tp:taxon-authority></tp:nomenclature><tp:treatment-sec sec-type="Specimens deposited" id="SECID0ESEAI"><title>Specimens deposited.</title><p>
                    <named-content xmlns:xlink="http://www.w3.org/1999/xlink" content-type="dwc:institutional_code" xlink:type="simple">CNHE</named-content> 9466–9468.</p></tp:treatment-sec><tp:treatment-sec sec-type="Other hosts" id="SECID0E4EAI"><title>Other hosts.</title><p>
                    <italic><tp:taxon-name><tp:taxon-name-part taxon-name-part-type="genus" reg="Abbreviata">Abbreviata</tp:taxon-name-part> <tp:taxon-name-part taxon-name-part-type="species" reg="terrapenis">terrapenis</tp:taxon-name-part></tp:taxon-name></italic> Hill, 1941 in <italic><tp:taxon-name><tp:taxon-name-part taxon-name-part-type="genus" reg="Sceloporus">S.</tp:taxon-name-part> <tp:taxon-name-part taxon-name-part-type="species" reg="jarrovi">jarrovi</tp:taxon-name-part></tp:taxon-name></italic> from Tamaulipas (<xref ref-type="bibr" rid="B28">Goldberg et al. 1996</xref>). <italic><tp:taxon-name><tp:taxon-name-part taxon-name-part-type="genus" reg="Physaloptera">Physaloptera</tp:taxon-name-part> <tp:taxon-name-part taxon-name-part-type="species" reg="retusa">retusa</tp:taxon-name-part></tp:taxon-name></italic> Rudolphi, 1819 in <italic><tp:taxon-name><tp:taxon-name-part taxon-name-part-type="genus" reg="Sceloporus">S.</tp:taxon-name-part> <tp:taxon-name-part taxon-name-part-type="species" reg="jarrovi">jarrovi</tp:taxon-name-part></tp:taxon-name></italic> from Aguascalientes, Chihuahua, Coahuila, Durango, Guanajuato, Morelos, Nuevo León, Querétaro, San Luis Potosí, Sinaloa, Sonora and Tamaulipas (<xref ref-type="bibr" rid="B28">Goldberg et al. 1996</xref>); in <italic><tp:taxon-name><tp:taxon-name-part taxon-name-part-type="genus" reg="Sceloporus">S.</tp:taxon-name-part> <tp:taxon-name-part taxon-name-part-type="species" reg="acanthinus">acanthinus</tp:taxon-name-part></tp:taxon-name></italic> Bocourt from Motozintla, Chiapas (<xref ref-type="bibr" rid="B15">Caballero 1951</xref>); in <italic><tp:taxon-name><tp:taxon-name-part taxon-name-part-type="genus" reg="Sceloporus">S.</tp:taxon-name-part> <tp:taxon-name-part taxon-name-part-type="species" reg="jarrovi">jarrovi</tp:taxon-name-part></tp:taxon-name></italic> (<xref ref-type="bibr" rid="B28">Goldberg et al. 1996</xref>) and <italic><tp:taxon-name><tp:taxon-name-part taxon-name-part-type="genus" reg="Sceloporus">S.</tp:taxon-name-part> <tp:taxon-name-part taxon-name-part-type="species" reg="parvus">parvus</tp:taxon-name-part></tp:taxon-name></italic> (<xref ref-type="bibr" rid="B29">Goldberg et al. 2003</xref>) from Hidalgo; in <italic><tp:taxon-name><tp:taxon-name-part taxon-name-part-type="genus" reg="Sceloporus">S.</tp:taxon-name-part> <tp:taxon-name-part taxon-name-part-type="species" reg="formosus">formosus</tp:taxon-name-part></tp:taxon-name></italic> from Oaxaca (<xref ref-type="bibr" rid="B29">Goldberg et al. 2003</xref>); in <italic><tp:taxon-name><tp:taxon-name-part taxon-name-part-type="genus" reg="Sceloporus">S.</tp:taxon-name-part> <tp:taxon-name-part taxon-name-part-type="species" reg="mucronatus">mucronatus</tp:taxon-name-part></tp:taxon-name></italic> from Puebla (<xref ref-type="bibr" rid="B29">Goldberg et al. 2003</xref>); in <italic><tp:taxon-name><tp:taxon-name-part taxon-name-part-type="genus" reg="Sceloporus">S.</tp:taxon-name-part> <tp:taxon-name-part taxon-name-part-type="species" reg="torquatus">torquatus</tp:taxon-name-part></tp:taxon-name></italic> from Zacatecas (<xref ref-type="bibr" rid="B29">Goldberg et al. 2003</xref>). <italic><tp:taxon-name><tp:taxon-name-part taxon-name-part-type="genus" reg="Skrjabinoptera">Skrjabinoptera</tp:taxon-name-part> <tp:taxon-name-part taxon-name-part-type="species" reg="phrynosoma">phrynosoma</tp:taxon-name-part></tp:taxon-name></italic> (Ortlepp, 1922) Schulz, 1927 in <italic><tp:taxon-name><tp:taxon-name-part taxon-name-part-type="genus" reg="Sceloporus">S.</tp:taxon-name-part> <tp:taxon-name-part taxon-name-part-type="species" reg="jarrovi">jarrovi</tp:taxon-name-part></tp:taxon-name></italic> from Guanajuato (<xref ref-type="bibr" rid="B28">Goldberg et al. 1996</xref>); in <italic><tp:taxon-name><tp:taxon-name-part taxon-name-part-type="genus" reg="Sceloporus">S.</tp:taxon-name-part> <tp:taxon-name-part taxon-name-part-type="species" reg="spinosus">spinosus</tp:taxon-name-part></tp:taxon-name></italic> Wiegmann from Actopan, Hidalgo (<xref ref-type="bibr" rid="B13">Caballero 1937</xref>); in <italic><tp:taxon-name><tp:taxon-name-part taxon-name-part-type="genus" reg="Sceloporus">S.</tp:taxon-name-part> <tp:taxon-name-part taxon-name-part-type="species" reg="jarrovi">jarrovi</tp:taxon-name-part></tp:taxon-name></italic> from Querétaro (<xref ref-type="bibr" rid="B28">Goldberg et al. 1996</xref>), and finally, in <italic><tp:taxon-name><tp:taxon-name-part taxon-name-part-type="genus" reg="Sceloporus">S.</tp:taxon-name-part> <tp:taxon-name-part taxon-name-part-type="species" reg="grammicus">grammicus</tp:taxon-name-part></tp:taxon-name></italic> and <italic><tp:taxon-name><tp:taxon-name-part taxon-name-part-type="genus" reg="Sceloporus">S.</tp:taxon-name-part> <tp:taxon-name-part taxon-name-part-type="species" reg="variabilis">variabilis</tp:taxon-name-part></tp:taxon-name></italic> from localities not further specified (<xref ref-type="bibr" rid="B29">Goldberg et al. 2003</xref>).</p></tp:treatment-sec><tp:treatment-sec sec-type="remarks" id="SECID0EDMAI"><title>Remarks.</title><p>Representatives of the subfamily <tp:taxon-name><tp:taxon-name-part taxon-name-part-type="subfamily">Physalopterinae</tp:taxon-name-part></tp:taxon-name> use ants and beetles as intermediate hosts, which are part of the diet of <italic><tp:taxon-name><tp:taxon-name-part taxon-name-part-type="genus" reg="Sceloporus">S.</tp:taxon-name-part> <tp:taxon-name-part taxon-name-part-type="species" reg="pyrocephalus">pyrocephalus</tp:taxon-name-part></tp:taxon-name></italic>. By eating that sort of prey, this group of lizards becomes a potential intermediate or paratenic host of these nematodes (<xref ref-type="bibr" rid="B41">Petri 1950</xref>, <xref ref-type="bibr" rid="B46">Schell 1952</xref>, <xref ref-type="bibr" rid="B35">Lee 1957</xref>, <xref ref-type="bibr" rid="B33">Kabilov 1980</xref>).</p></tp:treatment-sec><ref-list><ref id="B28"><mixed-citation xmlns:xlink="http://www.w3.org/1999/xlink" xlink:type="simple">
          <person-group><name name-style="western"><surname>Goldberg</surname><given-names>SR</given-names></name><name name-style="western"><surname>Bursey</surname><given-names>CR</given-names></name><name name-style="western"><surname>Bezy</surname><given-names>RL</given-names></name></person-group> (<year>1996</year>) <article-title>Gastrointestinal helminthes of Yarrow´s spiny lizard, <italic><tp:taxon-name><tp:taxon-name-part taxon-name-part-type="genus">Sceloporus</tp:taxon-name-part> <tp:taxon-name-part taxon-name-part-type="species">jarrovii</tp:taxon-name-part></tp:taxon-name></italic> (<tp:taxon-name><tp:taxon-name-part taxon-name-part-type="family">Phrynosomatidae</tp:taxon-name-part></tp:taxon-name>) in Mexico.</article-title> <source>American Midland Naturalist</source> <volume>135</volume>: <fpage>299</fpage>–<lpage>309</lpage>. <ext-link xlink:type="simple" ext-link-type="doi" xlink:href="10.2307/2426713">https://doi.org/10.2307/2426713</ext-link></mixed-citation></ref><ref id="B15"><mixed-citation xmlns:xlink="http://www.w3.org/1999/xlink" xlink:type="simple">
          <person-group><name name-style="western"><surname>Caballero</surname><given-names>CE</given-names></name></person-group> (<year>1951</year>) <article-title>Estudios helmintológicos de la región oncocercosa de México y de la República de Guatemala. <tp:taxon-name><tp:taxon-name-part taxon-name-part-type="phylum">Nematoda</tp:taxon-name-part></tp:taxon-name>. 6ª parte. Y algunas consideraciones en torno a los géneros <italic><tp:taxon-name><tp:taxon-name-part taxon-name-part-type="genus">Onchocerca</tp:taxon-name-part></tp:taxon-name></italic> Diesing, 1841 y <italic><tp:taxon-name><tp:taxon-name-part taxon-name-part-type="genus">Acanthospiculum</tp:taxon-name-part></tp:taxon-name></italic> Skrjabin y Schikobalowa, 1948.</article-title> <source>Anales del Instituto de Biología, Universidad Nacional Autónoma de México</source> <volume>22</volume>: <fpage>141</fpage>–<lpage>158</lpage>.</mixed-citation></ref><ref id="B29"><mixed-citation xmlns:xlink="http://www.w3.org/1999/xlink" xlink:type="simple">
          <person-group><name name-style="western"><surname>Goldberg</surname><given-names>SR</given-names></name><name name-style="western"><surname>Bursey</surname><given-names>CR</given-names></name><name name-style="western"><surname>Camarillo</surname><given-names>JL</given-names></name></person-group> (<year>2003</year>) <article-title>Gastrointestinal helminths of seven species of sceloporine lizards from Mexico.</article-title> <source>Southwestern Naturalist</source> <volume>48</volume>: <fpage>208</fpage>–<lpage>217</lpage>. <ext-link xlink:type="simple" ext-link-type="doi" xlink:href="10.1894/0038-4909(2003)048%3C0208:GHOSSO%3E2.0.CO;2">https://doi.org/10.1894/0038-4909(2003)048&lt;0208:GHOSSO&gt;2.0.CO;2</ext-link></mixed-citation></ref><ref id="B13"><mixed-citation xmlns:xlink="http://www.w3.org/1999/xlink" xlink:type="simple">
          <person-group><name name-style="western"><surname>Caballero</surname><given-names>CE</given-names></name></person-group> (<year>1937</year>) <article-title>Nemátodos de algunos vertebrados del Valle del Mezquital, Hidalgo.</article-title> <source>Anales del Instituto de Biología, Universidad Nacional Autónoma de México</source> <volume>8</volume>: <fpage>189</fpage>–<lpage>200</lpage>.</mixed-citation></ref><ref id="B41"><mixed-citation xmlns:xlink="http://www.w3.org/1999/xlink" xlink:type="simple">
          <person-group><name name-style="western"><surname>Petri</surname><given-names>LH</given-names></name></person-group> (<year>1950</year>) <article-title>Life cycle of <italic><tp:taxon-name><tp:taxon-name-part taxon-name-part-type="genus">Physaloptera</tp:taxon-name-part> <tp:taxon-name-part taxon-name-part-type="species">rara</tp:taxon-name-part></tp:taxon-name></italic> Hall and Wigdor, 1918 (<tp:taxon-name><tp:taxon-name-part taxon-name-part-type="phylum">Nematoda</tp:taxon-name-part></tp:taxon-name>: <tp:taxon-name><tp:taxon-name-part taxon-name-part-type="superfamily">Spiruroidea</tp:taxon-name-part></tp:taxon-name>) with the cockroach, <italic><tp:taxon-name><tp:taxon-name-part taxon-name-part-type="genus">Blatella</tp:taxon-name-part> <tp:taxon-name-part taxon-name-part-type="species">germanica</tp:taxon-name-part></tp:taxon-name></italic>, serving as the intermediate host.</article-title> <source>Transactions of the Kansas Academy of Science</source> <volume>53</volume>: <fpage>331</fpage>–<lpage>337</lpage>. <ext-link xlink:type="simple" ext-link-type="doi" xlink:href="10.2307/3626145">https://doi.org/10.2307/3626145</ext-link></mixed-citation></ref><ref id="B46"><mixed-citation xmlns:xlink="http://www.w3.org/1999/xlink" xlink:type="simple">
          <person-group><name name-style="western"><surname>Schell</surname><given-names>SC</given-names></name></person-group> (<year>1952</year>) <article-title>Studies on the life cycle of <italic><tp:taxon-name><tp:taxon-name-part taxon-name-part-type="genus">Physaloptera</tp:taxon-name-part> <tp:taxon-name-part taxon-name-part-type="species">hispida</tp:taxon-name-part></tp:taxon-name></italic> Schell (<tp:taxon-name><tp:taxon-name-part taxon-name-part-type="phylum">Nematoda</tp:taxon-name-part></tp:taxon-name>: <tp:taxon-name><tp:taxon-name-part taxon-name-part-type="superfamily">Spiruroidea</tp:taxon-name-part></tp:taxon-name>) a parasite of the cotton rat (<italic><tp:taxon-name><tp:taxon-name-part taxon-name-part-type="genus">Sigmodon</tp:taxon-name-part> <tp:taxon-name-part taxon-name-part-type="species">hispidus</tp:taxon-name-part> <tp:taxon-name-part taxon-name-part-type="subspecies">littoralis</tp:taxon-name-part></tp:taxon-name></italic> Chapman).</article-title> <source>Journal of Parasitology</source> <volume>38</volume>: <fpage>462</fpage>–<lpage>472</lpage>. <ext-link xlink:type="simple" ext-link-type="doi" xlink:href="10.2307/3273926">https://doi.org/10.2307/3273926</ext-link></mixed-citation></ref><ref id="B35"><mixed-citation xmlns:xlink="http://www.w3.org/1999/xlink" xlink:type="simple">
          <person-group><name name-style="western"><surname>Lee</surname><given-names>SH</given-names></name></person-group> (<year>1957</year>) <article-title>The life cycle of <italic><tp:taxon-name><tp:taxon-name-part taxon-name-part-type="genus">Skrjabinoptera</tp:taxon-name-part> <tp:taxon-name-part taxon-name-part-type="species">phrynosoma</tp:taxon-name-part></tp:taxon-name></italic> (Ortlepp) Schulz, 1927 (<tp:taxon-name><tp:taxon-name-part taxon-name-part-type="phylum">Nematoda</tp:taxon-name-part></tp:taxon-name>: <tp:taxon-name><tp:taxon-name-part taxon-name-part-type="superfamily">Spiruroidea</tp:taxon-name-part></tp:taxon-name>), a gastric nematode of Texas horned toads, <italic><tp:taxon-name><tp:taxon-name-part taxon-name-part-type="genus">Phrynosoma</tp:taxon-name-part> <tp:taxon-name-part taxon-name-part-type="species">cornutum</tp:taxon-name-part></tp:taxon-name></italic>.</article-title> <source>Journal of Parasitology</source> <volume>43</volume>: <fpage>66</fpage>–<lpage>75</lpage>. <ext-link xlink:type="simple" ext-link-type="doi" xlink:href="10.2307/3274761">https://doi.org/10.2307/3274761</ext-link></mixed-citation></ref><ref id="B33"><mixed-citation xmlns:xlink="http://www.w3.org/1999/xlink" xlink:type="simple">
          <person-group><name name-style="western"><surname>Kabilov</surname><given-names>TK</given-names></name></person-group> (<year>1980</year>) <article-title>The life cycle of <italic><tp:taxon-name><tp:taxon-name-part taxon-name-part-type="genus">Abbreviata</tp:taxon-name-part> <tp:taxon-name-part taxon-name-part-type="species">kazachstanica</tp:taxon-name-part></tp:taxon-name></italic>.</article-title> <source>Parazitologiia</source> <volume>14</volume>: <fpage>263</fpage>–<lpage>270</lpage>.</mixed-citation></ref></ref-list></tp:taxon-treatment>
