# Supplementary material for: New records of helminths of Sceloporus pyrocephalus Cope (Squamata, Phrynosomatidae) from Guerrero and Michoacán, Mexico, with the description of a new species of Thubunaea Seurat, 1914 (Nematoda, Physalopteridae)
Source: Zookeys. 2017 Nov 24;(716):43–62. doi: 10.3897/zookeys.716.13724 (PMC5740421; doi:10.3897/zookeys.716.13724)
Supplement: XML Treatment for Skrjabinoptera scelopori [file zookeys.716.13724-treatment8.xml]

<!DOCTYPE tp:taxon-treatment
  PUBLIC "-//TaxonX//DTD Taxonomic Treatment Publishing DTD v0 20100105//EN" "tax-treatment-NSO.dtd">
<tp:taxon-treatment xmlns:tp="http://www.plazi.org/taxpub"><tp:treatment-meta><kwd-group><label>Taxon classification</label><kwd><named-content xmlns:xlink="http://www.w3.org/1999/xlink" content-type="kingdom">Animalia</named-content></kwd><kwd><named-content xmlns:xlink="http://www.w3.org/1999/xlink" content-type="order">Spirurida</named-content></kwd><kwd><named-content xmlns:xlink="http://www.w3.org/1999/xlink" content-type="family">Physalopteridae</named-content></kwd></kwd-group><mixed-citation publication-type="journal"><person-group><name><surname>de Oca</surname><given-names>Edgar Uriel Garduño-Montes</given-names></name><name><surname>López-Caballero</surname><given-names>Jorge D.</given-names></name><name><surname>Mata-López</surname><given-names>Rosario</given-names></name></person-group><article-title>New records of helminths of <italic><tp:taxon-name><tp:taxon-name-part taxon-name-part-type="genus" reg="Sceloporus">Sceloporus</tp:taxon-name-part> <tp:taxon-name-part taxon-name-part-type="species" reg="pyrocephalus">pyrocephalus</tp:taxon-name-part></tp:taxon-name></italic> Cope (<tp:taxon-name><tp:taxon-name-part taxon-name-part-type="order">Squamata</tp:taxon-name-part></tp:taxon-name>, <tp:taxon-name><tp:taxon-name-part taxon-name-part-type="family">Phrynosomatidae</tp:taxon-name-part></tp:taxon-name>) from Guerrero and Michoacán, Mexico, with the description of a new species of <italic><tp:taxon-name><tp:taxon-name-part taxon-name-part-type="genus" reg="Thubunaea">Thubunaea</tp:taxon-name-part></tp:taxon-name></italic> Seurat, 1914 (<tp:taxon-name><tp:taxon-name-part taxon-name-part-type="phylum">Nematoda</tp:taxon-name-part></tp:taxon-name>, <tp:taxon-name><tp:taxon-name-part taxon-name-part-type="family">Physalopteridae</tp:taxon-name-part></tp:taxon-name>)</article-title><source>Zookeys</source><day>24</day><month>11</month><year>2017</year><volume>2017</volume><issue>716</issue><fpage>43</fpage><lpage>62</lpage><pub-id pub-id-type="doi">10.3897/zookeys.716.13724</pub-id></mixed-citation></tp:treatment-meta><tp:nomenclature><tp:taxon-name>
                    <tp:taxon-name-part taxon-name-part-type="genus" reg="Skrjabinoptera">Skrjabinoptera</tp:taxon-name-part>
                    <tp:taxon-name-part taxon-name-part-type="species" reg="scelopori">scelopori</tp:taxon-name-part>
                  </tp:taxon-name><tp:taxon-authority>Caballero-Rodríguez, 1971</tp:taxon-authority></tp:nomenclature><tp:treatment-sec sec-type="Specimens deposited" id="SECID0EYOAI"><title>Specimens deposited.</title><p>
                    <named-content xmlns:xlink="http://www.w3.org/1999/xlink" content-type="dwc:institutional_code" xlink:type="simple">CNHE</named-content> 9460–9463.</p></tp:treatment-sec><tp:treatment-sec sec-type="Other hosts" id="SECID0EDPAI"><title>Other hosts.</title><p>
                    <italic><tp:taxon-name><tp:taxon-name-part taxon-name-part-type="genus" reg="Sceloporus">S.</tp:taxon-name-part> <tp:taxon-name-part taxon-name-part-type="species" reg="grammicus">grammicus</tp:taxon-name-part></tp:taxon-name></italic> in San Andrés Totoltepec and San Ángel, Mexico City (<named-content xmlns:xlink="http://www.w3.org/1999/xlink" content-type="dwc:institutional_code" xlink:type="simple">CNHE</named-content>); <italic><tp:taxon-name><tp:taxon-name-part taxon-name-part-type="genus" reg="Sceloporus">S.</tp:taxon-name-part> <tp:taxon-name-part taxon-name-part-type="species" reg="torquatus">torquatus</tp:taxon-name-part></tp:taxon-name></italic> in Mexico City (<xref ref-type="bibr" rid="B16">Caballero-Rodríguez 1971</xref>). <italic><tp:taxon-name><tp:taxon-name-part taxon-name-part-type="genus" reg="Skrjabinoptera">Skrjabinoptera</tp:taxon-name-part></tp:taxon-name></italic> sp. in <italic><tp:taxon-name><tp:taxon-name-part taxon-name-part-type="genus" reg="Sceloporus">S.</tp:taxon-name-part> <tp:taxon-name-part taxon-name-part-type="species" reg="torquatus">torquatus</tp:taxon-name-part></tp:taxon-name></italic> from San Ángel, Mexico City (<xref ref-type="bibr" rid="B19">Cid del Prado 1971</xref>).</p></tp:treatment-sec><tp:treatment-sec sec-type="remarks" id="SECID0E5QAI"><title>Remarks.</title><p>
                    <italic><tp:taxon-name><tp:taxon-name-part taxon-name-part-type="genus" reg="Skrjabinoptera">Skrjabinoptera</tp:taxon-name-part></tp:taxon-name></italic> is a genus of nematodes poorly represented around the world with only 10 species described as parasites, mainly of lizards, and only one species recorded from a snake (<xref ref-type="bibr" rid="B44">Rudolphi 1819</xref>). In Mexico, only <italic><tp:taxon-name><tp:taxon-name-part taxon-name-part-type="genus" reg="Skrjabinoptera">S.</tp:taxon-name-part> <tp:taxon-name-part taxon-name-part-type="species" reg="scelopori">scelopori</tp:taxon-name-part></tp:taxon-name></italic> has been recorded in three species of lizards: <italic><tp:taxon-name><tp:taxon-name-part taxon-name-part-type="genus" reg="Sceloporus">S.</tp:taxon-name-part> <tp:taxon-name-part taxon-name-part-type="species" reg="torquatus">torquatus</tp:taxon-name-part></tp:taxon-name></italic>, <italic><tp:taxon-name><tp:taxon-name-part taxon-name-part-type="genus" reg="Sceloporus">S.</tp:taxon-name-part> <tp:taxon-name-part taxon-name-part-type="species" reg="grammicus">grammicus</tp:taxon-name-part></tp:taxon-name></italic>, and <italic><tp:taxon-name><tp:taxon-name-part taxon-name-part-type="genus" reg="Phyllodactylus">Phyllodactylus</tp:taxon-name-part> <tp:taxon-name-part taxon-name-part-type="species" reg="lanei">lanei</tp:taxon-name-part></tp:taxon-name></italic> Smith (<tp:taxon-name><tp:taxon-name-part taxon-name-part-type="family">Gekkonidae</tp:taxon-name-part></tp:taxon-name>) (<xref ref-type="bibr" rid="B27">Goldberg and Bursey 2000</xref>, <xref ref-type="bibr" rid="B39">Paredes-León et al. 2008</xref>). <italic><tp:taxon-name><tp:taxon-name-part taxon-name-part-type="genus" reg="Sceloporus">Sceloporus</tp:taxon-name-part> <tp:taxon-name-part taxon-name-part-type="species" reg="pyrocephalus">pyrocephalus</tp:taxon-name-part></tp:taxon-name></italic> is the fourth host species recorded for this helminth in the country.</p></tp:treatment-sec><ref-list><ref id="B16"><mixed-citation xmlns:xlink="http://www.w3.org/1999/xlink" xlink:type="simple">
          <person-group><name name-style="western"><surname>Caballero-Rodríguez</surname><given-names>G</given-names></name></person-group> (<year>1971</year>) <article-title>Contribución al conocimiento de los nemátodos que parasitan a los reptiles de México. II. Sobre una nueva fisalóptera parásita de iguánidos (<italic><tp:taxon-name><tp:taxon-name-part taxon-name-part-type="genus">Sceloporus</tp:taxon-name-part> <tp:taxon-name-part taxon-name-part-type="species">torquatus</tp:taxon-name-part> <tp:taxon-name-part taxon-name-part-type="subspecies">torquatus</tp:taxon-name-part></tp:taxon-name></italic> Wiegmann, 1828).</article-title> <source>Revista de Biología Tropical</source> <volume>19</volume>: <fpage>165</fpage>–<lpage>179</lpage>.</mixed-citation></ref><ref id="B19"><mixed-citation xmlns:xlink="http://www.w3.org/1999/xlink" xlink:type="simple">
          <person-group><name name-style="western"><surname>Cid del Prado</surname><given-names>VI</given-names></name></person-group> (<year>1971</year>) <source>Estudio taxonómico de algunos nemátodos parásitos de reptiles de México. B.S.</source> <publisher-name>Thesis</publisher-name>, <publisher-loc>Facultad de Ciencias, Universidad Nacional Autónoma de México, Mexico City</publisher-loc>, <size units="page">102 pp</size>.</mixed-citation></ref><ref id="B44"><mixed-citation xmlns:xlink="http://www.w3.org/1999/xlink" xlink:type="simple">
          <person-group><name name-style="western"><surname>Rudolphi</surname><given-names>CA</given-names></name></person-group> (<year>1819</year>) <source>Entozoorum synopsis, cui accedunt mantissa duplex et indices locupletissimi.</source> <publisher-name>Sumtibus Augusti Rücker</publisher-name>, <publisher-loc>Berolini</publisher-loc>, <size units="page">811 pp</size>. <ext-link xlink:type="simple" ext-link-type="doi" xlink:href="10.5962/bhl.title.9157">https://doi.org/10.5962/bhl.title.9157</ext-link></mixed-citation></ref><ref id="B27"><mixed-citation xmlns:xlink="http://www.w3.org/1999/xlink" xlink:type="simple">
          <person-group><name name-style="western"><surname>Goldberg</surname><given-names>SR</given-names></name><name name-style="western"><surname>Bursey</surname><given-names>CR</given-names></name></person-group> (<year>2000</year>) <article-title>Helminths of Mexican lizards: geographical distribution.</article-title> In: <person-group><name name-style="western"><surname>Salgado-Maldonado</surname><given-names>G</given-names></name><name name-style="western"><surname>García-Aldrete</surname><given-names>AN</given-names></name><name name-style="western"><surname>Vidal-Martínez</surname><given-names>VM</given-names></name></person-group> (<role>Eds</role>) <issue-title>Metazoan parasites in the Neotropics: a systematic and ecological perspective.</issue-title> <source>Universidad Nacional Autónoma de México, Instituto de Biología. D. F., Mexico</source>, <fpage>175</fpage>–<lpage>191</lpage>.</mixed-citation></ref><ref id="B39"><mixed-citation xmlns:xlink="http://www.w3.org/1999/xlink" xlink:type="simple">
          <person-group><name name-style="western"><surname>Paredes-León</surname><given-names>R</given-names></name><name name-style="western"><surname>García-Prieto</surname><given-names>L</given-names></name><name name-style="western"><surname>Guzmán-Cornejo</surname><given-names>C</given-names></name><name name-style="western"><surname>León-Règagnon</surname><given-names>V</given-names></name><name name-style="western"><surname>Pérez</surname><given-names>TM</given-names></name></person-group> (<year>2008</year>) <article-title>Metazoan parasites of Mexican amphibians and reptiles.</article-title> <source>Zootaxa</source> <volume>1904</volume>: <fpage>1</fpage>–<lpage>166</lpage>. <ext-link xlink:type="simple" ext-link-type="uri" xlink:href="http://www.realitat.com/websites/zoologia/zoo_08/tecnicos_s_853645/archivos/Metazoan%20parasites.pdf">http://www.realitat.com/websites/zoologia/zoo_08/tecnicos_s_853645/archivos/Metazoan%20parasites.pdf</ext-link></mixed-citation></ref></ref-list></tp:taxon-treatment>
