# Supplementary material for: New records of helminths of Sceloporus pyrocephalus Cope (Squamata, Phrynosomatidae) from Guerrero and Michoacán, Mexico, with the description of a new species of Thubunaea Seurat, 1914 (Nematoda, Physalopteridae)
Source: Zookeys. 2017 Nov 24;(716):43–62. doi: 10.3897/zookeys.716.13724 (PMC5740421; doi:10.3897/zookeys.716.13724)
Supplement: XML Treatment for Thubunaea leonregagnonae [file zookeys.716.13724-treatment9.xml]

<!DOCTYPE tp:taxon-treatment
  PUBLIC "-//TaxonX//DTD Taxonomic Treatment Publishing DTD v0 20100105//EN" "tax-treatment-NSO.dtd">
<tp:taxon-treatment xmlns:tp="http://www.plazi.org/taxpub"><tp:treatment-meta><kwd-group><label>Taxon classification</label><kwd><named-content xmlns:xlink="http://www.w3.org/1999/xlink" content-type="kingdom">Animalia</named-content></kwd><kwd><named-content xmlns:xlink="http://www.w3.org/1999/xlink" content-type="order">Spirurida</named-content></kwd><kwd><named-content xmlns:xlink="http://www.w3.org/1999/xlink" content-type="family">Physalopteridae</named-content></kwd></kwd-group><mixed-citation publication-type="journal"><person-group><name><surname>de Oca</surname><given-names>Edgar Uriel Garduño-Montes</given-names></name><name><surname>López-Caballero</surname><given-names>Jorge D.</given-names></name><name><surname>Mata-López</surname><given-names>Rosario</given-names></name></person-group><article-title>New records of helminths of <italic><tp:taxon-name><tp:taxon-name-part taxon-name-part-type="genus" reg="Sceloporus">Sceloporus</tp:taxon-name-part> <tp:taxon-name-part taxon-name-part-type="species" reg="pyrocephalus">pyrocephalus</tp:taxon-name-part></tp:taxon-name></italic> Cope (<tp:taxon-name><tp:taxon-name-part taxon-name-part-type="order">Squamata</tp:taxon-name-part></tp:taxon-name>, <tp:taxon-name><tp:taxon-name-part taxon-name-part-type="family">Phrynosomatidae</tp:taxon-name-part></tp:taxon-name>) from Guerrero and Michoacán, Mexico, with the description of a new species of <italic><tp:taxon-name><tp:taxon-name-part taxon-name-part-type="genus" reg="Thubunaea">Thubunaea</tp:taxon-name-part></tp:taxon-name></italic> Seurat, 1914 (<tp:taxon-name><tp:taxon-name-part taxon-name-part-type="phylum">Nematoda</tp:taxon-name-part></tp:taxon-name>, <tp:taxon-name><tp:taxon-name-part taxon-name-part-type="family">Physalopteridae</tp:taxon-name-part></tp:taxon-name>)</article-title><source>Zookeys</source><day>24</day><month>11</month><year>2017</year><volume>2017</volume><issue>716</issue><fpage>43</fpage><lpage>62</lpage><pub-id pub-id-type="doi">10.3897/zookeys.716.13724</pub-id></mixed-citation></tp:treatment-meta><tp:nomenclature><tp:taxon-name>
                    <tp:taxon-name-part taxon-name-part-type="genus" reg="Thubunaea">Thubunaea</tp:taxon-name-part>
                    <tp:taxon-name-part taxon-name-part-type="species" reg="leonregagnonae">leonregagnonae</tp:taxon-name-part>
                    <object-id xmlns:xlink="http://www.w3.org/1999/xlink" content-type="zoobank" xlink:type="simple">http://zoobank.org/E2747F2B-1083-45B4-876C-D83E13A9F3AA</object-id>
                  </tp:taxon-name><tp:taxon-status xmlns:xlink="http://www.w3.org/1999/xlink" xlink:type="simple">sp. n.</tp:taxon-status><xref ref-type="fig" rid="F1">Figs 1A–H</xref><xref ref-type="fig" rid="F2">; 2A–F</xref></tp:nomenclature><tp:treatment-sec sec-type="Type host" id="SECID0EZVAI"><title>Type host.</title><p>
                    <italic><tp:taxon-name><tp:taxon-name-part taxon-name-part-type="genus" reg="Sceloporus">Sceloporus</tp:taxon-name-part> <tp:taxon-name-part taxon-name-part-type="species" reg="pyrocephalus">pyrocephalus</tp:taxon-name-part></tp:taxon-name></italic> Cope (<tp:taxon-name><tp:taxon-name-part taxon-name-part-type="order">Squamata</tp:taxon-name-part></tp:taxon-name>: <tp:taxon-name><tp:taxon-name-part taxon-name-part-type="family">Phrynosomatidae</tp:taxon-name-part></tp:taxon-name>).</p></tp:treatment-sec><tp:treatment-sec sec-type="Symbiotype" id="SECID0EUWAI"><title>Symbiotype.</title><p>
                    <named-content xmlns:xlink="http://www.w3.org/1999/xlink" content-type="dwc:institutional_code" xlink:type="simple">MZFC-HE</named-content> 18345</p></tp:treatment-sec><tp:treatment-sec sec-type="type locality" id="SECID0E6WAI"><title>Type locality.</title><p>Los Pocitos, La Huacana, Michoacán, Mexico (<named-content xmlns:xlink="http://www.w3.org/1999/xlink" content-type="dwc:verbatimCoordinates" xlink:type="simple"><named-content content-type="geo-json" specific-use="{&#34;type&#34;:&#34;Point&#34;,&#34;coordinates&#34;:[-101.995139,18.673389]}" id="NCID0EIXAI" xlink:type="simple">18°40'24.2"N, 101°59'42.5"W</named-content></named-content>). Collected on July 7, 2005.</p></tp:treatment-sec><tp:treatment-sec sec-type="Site in host" id="SECID0ENXAI"><title>Site in host.</title><p>Stomach.</p></tp:treatment-sec><tp:treatment-sec sec-type="Prevalence and intensity of infection" id="SECID0ESXAI"><title>Prevalence and intensity of infection.</title><p>23% (14 of 61 hosts examined), with a mean intensity of 11 (7–67).</p></tp:treatment-sec><tp:treatment-sec sec-type="Type specimens" id="SECID0EXXAI"><title>Type specimens.</title><p>Holotype: <named-content xmlns:xlink="http://www.w3.org/1999/xlink" content-type="dwc:institutional_code" xlink:type="simple">CNHE</named-content> 9426 (1 male); allotype: <named-content xmlns:xlink="http://www.w3.org/1999/xlink" content-type="dwc:institutional_code" xlink:type="simple">CNHE</named-content> 9427 (1 female); paratypes <named-content xmlns:xlink="http://www.w3.org/1999/xlink" content-type="dwc:institutional_code" xlink:type="simple">CNHE</named-content> 9428, 9429, 9430 and 9431 (9 females and 7 males).</p></tp:treatment-sec><tp:treatment-sec sec-type="etymology" id="SECID0EMYAI"><title>Etymology.</title><p>This species is named in honour of Virginia León-Règagnon (Instituto de Biología, UNAM), who was the mentor of the authors of this paper, and for her valuable contribution to our knowledge of helminth parasites in Mexico.</p></tp:treatment-sec><tp:treatment-sec sec-type="description" id="SECID0ERYAI"><title>General description.</title><p>Medium-sized nematodes, filiform body, cuticle with fine transverse striations along entire body. Males smaller than females. Round cephal<!--PageBreak-->ic plate in both sexes (Figs <xref ref-type="fig" rid="F1">1B</xref>, <xref ref-type="fig" rid="F2">2B</xref>). Deirids symmetrical, simple with rounded tip (Fig. <xref ref-type="fig" rid="F2">2A, C</xref>), located immediately posterior to nerve ring. Mouth with two round and simple lateral lips, each with three small teeth on its internal surface; each lip bears a lateral amphid, and a pair of sub-median papillae (Figs <xref ref-type="fig" rid="F1">1B</xref>, <xref ref-type="fig" rid="F2">2B</xref>). Pharynx short, cylindrical, opening into oesophagus. Oesophagus divided into anterior muscular portion and posterior glandular portion. Excretory pore in anterior region of body, posterior to nerve ring and located at level of division of muscular and glandular oesophagus. Posterior end conical and rounded in both sexes (Figs <xref ref-type="fig" rid="F1">1F, H</xref>, <xref ref-type="fig" rid="F2">2D, F</xref>).</p><fig id="F1" position="float" orientation="portrait"><label>Figure 1.</label><caption><p>
                        <italic><tp:taxon-name><tp:taxon-name-part taxon-name-part-type="genus" reg="Thubunaea">Thubunaea</tp:taxon-name-part> <tp:taxon-name-part taxon-name-part-type="species" reg="leonregagnonae">leonregagnonae</tp:taxon-name-part></tp:taxon-name></italic> sp. n. <bold>A</bold> Anterior end, female, lateral view <bold>B</bold> Apical view, female <bold>C</bold> Anterior end, female, lateral view showing excretory pore and vulva <bold>D</bold> Embryonated egg, lateral view <bold>E</bold> Larvated egg, lateral view <bold>F</bold> Caudal end, male, ventral view <bold>G</bold> Caudal end, male, lateral view, caudal papillae and ornamentation not shown <bold>H</bold> Caudal end, female, lateral view. Scale bars: <bold>A</bold> 90 µm; <bold>B</bold> 20 µm; <bold>C</bold> 370 µm; <bold>D</bold> 25 µm; <bold>E</bold> 30µm; <bold>F</bold> 250 µm; <bold>G</bold> 50 µm; <bold>H</bold> 370 µm.</p></caption><graphic xmlns:xlink="http://www.w3.org/1999/xlink" xlink:href="zookeys-716-043-g001.jpg" position="float" orientation="portrait" xlink:type="simple" id="oo_170277.jpg"/></fig><p>
                    <bold>Description of male</bold> (based on eight specimens; the number of measurements, where different from eight, is given in parentheses): Total body length (<abbrev xmlns:xlink="http://www.w3.org/1999/xlink" xlink:title="male total body length" id="ABBRID0ER2AI" xlink:type="simple">MTBL</abbrev>) 4.85–8.03 mm (6.19), width at mid-body 200–300 (243). Deirids 150–185 (166; n = 7) from anterior end. Nerve ring and excretory pore 100–168 (125) and 125–295 (179, n = 6) from anterior end, respectively. Pharynx length 23–45 (33). Oesophagus total length 613–1038 (800, n = 7), muscular portion length 108–170 (128, n = 7), glandular portion length 488–913 (671, n = 7). Ratio oesophagus total length: <abbrev xmlns:xlink="http://www.w3.org/1999/xlink" xlink:title="male total body length" id="ABBRID0EV2AI" xlink:type="simple">MTBL</abbrev> 0.1–0.16 (0.13, n = 7). Testis elongated, distributed in zigzag from anterior intestinal portion to posterior region, near cloaca. Caudal alae well developed, bearing ventrally numerous papilliform plates. Cloaca surrounded by numerous papillae (24–28), 11–14 sessile papillae and 10–16 pedunculate papillae distributed asymmetrically in the following arrangement: ventrolateral: 4–8 pedunculate on right, 6–9 pedunculate on left side; ventral, sessile: 5–8 on right and 4–8 on left side (Figs <xref ref-type="fig" rid="F1">1F</xref>, <xref ref-type="fig" rid="F2">2E, F</xref>). Number and disposition of papillae variable with respect to cloaca, thus, precloacal, paracloacal, and postcloacal positions not established. Spicules and gubernaculum absent. Tail 50–67 (59, n = 6) long.</p><p>
                    <bold>Description of female</bold> (based on ten gravid specimens; the number of measurements, where different from ten, is given in parentheses): Total body length (FTBL) 8.72–21.46 mm (14.61), width at mid-body 270–440 (349). Deirids 125–250 (173, n = 8) from anterior end. Nerve ring and excretory pore 100–188 (147, n = 8) and 193–343 (256, n = 6) from anterior end, respectively. Pharynx length 30–58 (41, n = 9). Oesophagus total length 853–1500 (1227, n = 7); muscular portion length 125–325 (220, n = 8), glandular portion length 703–1220 (996, n = 7); ratio oesophagus total length:FTBL 0.1–0.16 (0.14, n = 7). Didelphic, opisthodelphic, ovaries distributed in posterior region of body, uteri extended parallel along almost entire body. Vagina muscular, directed posteriorly, located in anterior region of body close to anterior end of intestine, vulva at 1130–2570 (1770) from anterior end (Fig. <xref ref-type="fig" rid="F1">1C</xref>). Ratio distance vulva to anterior end of body: FTBL 0.11–0.13 (0.12). Tail 25–30 (27, n = 8) long. Embryonated eggs occupying almost entire uterus, thick shelled with smooth surface, 39–44 (41, n = 15) long by 29–33 (31, n = 15) wide (Fig. <xref ref-type="fig" rid="F1">1D</xref>); larvated eggs located near vulva, 45–50 (48, n = 15) long by 38–40 (39, n = 15) wide (Fig. <xref ref-type="fig" rid="F1">1E</xref>).</p></tp:treatment-sec><tp:treatment-sec sec-type="remarks" id="SECID0ER3AI"><title>Remarks.</title><p>The family <tp:taxon-name><tp:taxon-name-part taxon-name-part-type="family">Physalopteridae</tp:taxon-name-part></tp:taxon-name> is composed of three subfamilies: <tp:taxon-name><tp:taxon-name-part taxon-name-part-type="subfamily">Thubunaeinae</tp:taxon-name-part></tp:taxon-name> Sobolev, 1949, <tp:taxon-name><tp:taxon-name-part taxon-name-part-type="subfamily">Proleptinae</tp:taxon-name-part></tp:taxon-name> Schulz, 1927 and <tp:taxon-name><tp:taxon-name-part taxon-name-part-type="subfamily">Physalopterinae</tp:taxon-name-part></tp:taxon-name> Railliet, 1893 (<xref ref-type="bibr" rid="B18">Chabaud 1975</xref>). <tp:taxon-name><tp:taxon-name-part taxon-name-part-type="subfamily">Thubunaeinae</tp:taxon-name-part></tp:taxon-name> comprises two genera <italic><tp:taxon-name><tp:taxon-name-part taxon-name-part-type="genus" reg="Thubunaea">Thubunaea</tp:taxon-name-part></tp:taxon-name></italic> and <italic><tp:taxon-name><tp:taxon-name-part taxon-name-part-type="genus" reg="Physalopteroides">Physalopteroides</tp:taxon-name-part></tp:taxon-name></italic> Wu &amp; Liu, 1940, both of which are parasites of reptiles and are characterized by the absence of a cephalic ring, the presence of numerous caudal papillae, and an ornamented <!--PageBreak-->cuticle forming papillary plates distributed on the surface of the cauda in males (<xref ref-type="bibr" rid="B18">Chabaud 1975</xref>). These two genera differ from each other mainly by the symmetry of their cephalic structures; in <italic><tp:taxon-name><tp:taxon-name-part taxon-name-part-type="genus" reg="Thubunaea">Thubunaea</tp:taxon-name-part></tp:taxon-name></italic> these structures are symmetrical, while they are asymmetrical in <italic><tp:taxon-name><tp:taxon-name-part taxon-name-part-type="genus" reg="Physalopteroides">Physalopteroides</tp:taxon-name-part></tp:taxon-name></italic> (<xref ref-type="bibr" rid="B18">Chabaud 1975</xref>). Some authors, for example <xref ref-type="bibr" rid="B36">Moravec et al. (1997)</xref>, considered that the morphological features of <italic><tp:taxon-name><tp:taxon-name-part taxon-name-part-type="genus" reg="Thubunaea">Thubunaea</tp:taxon-name-part></tp:taxon-name></italic> and <italic><tp:taxon-name><tp:taxon-name-part taxon-name-part-type="genus" reg="Physalopteroides">Physalopteroides</tp:taxon-name-part></tp:taxon-name></italic> have rarely been analysed using techniques such as <abbrev xmlns:xlink="http://www.w3.org/1999/xlink" xlink:title="scanning electron microscopy" id="ABBRID0EM6AI" xlink:type="simple">SEM</abbrev>, and that these observations could provide detailed information to assess the validity of these two genera. However, to the best of our knowledge, <abbrev xmlns:xlink="http://www.w3.org/1999/xlink" xlink:title="scanning electron microscopy" id="ABBRID0EQ6AI" xlink:type="simple">SEM</abbrev> studies are still scarce in both genera, being available for only three species of <italic><tp:taxon-name><tp:taxon-name-part taxon-name-part-type="genus" reg="Thubunaea">Thubunaea</tp:taxon-name-part></tp:taxon-name></italic> (<xref ref-type="bibr" rid="B36">Moravec et al. 1997</xref>, <xref ref-type="bibr" rid="B40">Pazoki and Rahimian 2014</xref>, <xref ref-type="bibr" rid="B42">Ramallo et al. 2016</xref>) and two species for <italic><tp:taxon-name><tp:taxon-name-part taxon-name-part-type="genus" reg="Physalopteroides">Physalopteroides</tp:taxon-name-part></tp:taxon-name></italic> (<xref ref-type="bibr" rid="B20">Elwasila 1990</xref>, <xref ref-type="bibr" rid="B30">Goswami et al. 2016</xref>). The specimens described in the present study show a symmetrical cephalic structure, as in <italic><tp:taxon-name><tp:taxon-name-part taxon-name-part-type="genus" reg="Thubunaea">Thubunaea</tp:taxon-name-part></tp:taxon-name></italic>.</p><p>Currently, 20 species of <italic><tp:taxon-name><tp:taxon-name-part taxon-name-part-type="genus" reg="Thubunaea">Thubunaea</tp:taxon-name-part></tp:taxon-name></italic> are considered as valid: one in the Afrotropical region, <italic><tp:taxon-name><tp:taxon-name-part taxon-name-part-type="genus" reg="Thubunaea">T.</tp:taxon-name-part> <tp:taxon-name-part taxon-name-part-type="species" reg="fitzsimonsi">fitzsimonsi</tp:taxon-name-part></tp:taxon-name></italic> Ortlepp, 1931; five in the Nearctic region, <italic><tp:taxon-name><tp:taxon-name-part taxon-name-part-type="genus" reg="Thubunaea">T.</tp:taxon-name-part> <tp:taxon-name-part taxon-name-part-type="species" reg="cnemidophorus">cnemidophorus</tp:taxon-name-part></tp:taxon-name></italic> Babero &amp; Matthias, 1967, <italic><tp:taxon-name><tp:taxon-name-part taxon-name-part-type="genus" reg="Thubunaea">T.</tp:taxon-name-part> <tp:taxon-name-part taxon-name-part-type="species" reg="ctenosauri">ctenosauri</tp:taxon-name-part></tp:taxon-name></italic> Moravec, Salgado-Maldonado &amp; Mayen-Peña, 1997, <italic><tp:taxon-name><tp:taxon-name-part taxon-name-part-type="genus" reg="Thubunaea">T.</tp:taxon-name-part> <tp:taxon-name-part taxon-name-part-type="species" reg="iguanae">iguanae</tp:taxon-name-part></tp:taxon-name></italic> Telford, 1965, <italic><tp:taxon-name><tp:taxon-name-part taxon-name-part-type="genus" reg="Thubunaea">T.</tp:taxon-name-part> <tp:taxon-name-part taxon-name-part-type="species" reg="intestinalis">intestinalis</tp:taxon-name-part></tp:taxon-name></italic> Bursey &amp; Goldberg, 1991 and <italic><tp:taxon-name><tp:taxon-name-part taxon-name-part-type="genus" reg="Thubunaea">T.</tp:taxon-name-part> <tp:taxon-name-part taxon-name-part-type="species" reg="leiolopismae">leiolopismae</tp:taxon-name-part></tp:taxon-name></italic> Harwood, 1932; two in the Neotropics, <italic><tp:taxon-name><tp:taxon-name-part taxon-name-part-type="genus" reg="Thubunaea">T.</tp:taxon-name-part> <tp:taxon-name-part taxon-name-part-type="species" reg="parkeri">parkeri</tp:taxon-name-part></tp:taxon-name></italic> Baylis, 1926, and <italic><tp:taxon-name><tp:taxon-name-part taxon-name-part-type="genus" reg="Thubunaea">T.</tp:taxon-name-part> <tp:taxon-name-part taxon-name-part-type="species" reg="eleodori">eleodori</tp:taxon-name-part></tp:taxon-name></italic> Ramallo, Goldberg, Bursey, Castillo &amp; Acosta, 2016; six in the Oriental region, <italic><tp:taxon-name><tp:taxon-name-part taxon-name-part-type="genus" reg="Thubunaea">T.</tp:taxon-name-part> <tp:taxon-name-part taxon-name-part-type="species" reg="aurangabadensis">aurangabadensis</tp:taxon-name-part></tp:taxon-name></italic> Deshmukh, 1969, <italic><tp:taxon-name><tp:taxon-name-part taxon-name-part-type="genus" reg="Thubunaea">T.</tp:taxon-name-part> <tp:taxon-name-part taxon-name-part-type="species" reg="brooki">brooki</tp:taxon-name-part></tp:taxon-name></italic> Deshmukh, 1969, <italic><tp:taxon-name><tp:taxon-name-part taxon-name-part-type="genus" reg="Thubunaea">T.</tp:taxon-name-part> <tp:taxon-name-part taxon-name-part-type="species" reg="hemidactylae">hemidactylae</tp:taxon-name-part></tp:taxon-name></italic> Oshmarin &amp; Demshin, 1972, <italic><tp:taxon-name><tp:taxon-name-part taxon-name-part-type="genus" reg="Thubunaea">T.</tp:taxon-name-part> <tp:taxon-name-part taxon-name-part-type="species" reg="mirzai">mirzai</tp:taxon-name-part></tp:taxon-name></italic> Narayan, 1941, <italic><tp:taxon-name><tp:taxon-name-part taxon-name-part-type="genus" reg="Thubunaea">T.</tp:taxon-name-part> <tp:taxon-name-part taxon-name-part-type="species" reg="singhi">singhi</tp:taxon-name-part></tp:taxon-name></italic> Deshmukh, 1969, and <italic><tp:taxon-name><tp:taxon-name-part taxon-name-part-type="genus" reg="Thubunaea">T.</tp:taxon-name-part> <tp:taxon-name-part taxon-name-part-type="species" reg="syedi">syedi</tp:taxon-name-part></tp:taxon-name></italic> Deshmukh, 1969; two in the Palearctic region, <italic><tp:taxon-name><tp:taxon-name-part taxon-name-part-type="genus" reg="Thubunaea">T.</tp:taxon-name-part> <tp:taxon-name-part taxon-name-part-type="species" reg="schukurovi">schukurovi</tp:taxon-name-part></tp:taxon-name></italic> Annaev, 1973 and <italic><tp:taxon-name><tp:taxon-name-part taxon-name-part-type="genus" reg="Thubunaea">T.</tp:taxon-name-part> <tp:taxon-name-part taxon-name-part-type="species" reg="smogorzhewskii">smogorzhewskii</tp:taxon-name-part></tp:taxon-name></italic> Sharpilo, 1966; and four species in the Saharo-Arabian region, <italic><tp:taxon-name><tp:taxon-name-part taxon-name-part-type="genus" reg="Thubunaea">T.</tp:taxon-name-part> <tp:taxon-name-part taxon-name-part-type="species" reg="baylisi">baylisi</tp:taxon-name-part></tp:taxon-name></italic> Akhtar, 1939, <italic><tp:taxon-name><tp:taxon-name-part taxon-name-part-type="genus" reg="Thubunaea">T.</tp:taxon-name-part> <tp:taxon-name-part taxon-name-part-type="species" reg="dessetae">dessetae</tp:taxon-name-part></tp:taxon-name></italic> Barus &amp; Tenora, 1976, <italic><tp:taxon-name><tp:taxon-name-part taxon-name-part-type="genus" reg="Thubunaea">T.</tp:taxon-name-part> <tp:taxon-name-part taxon-name-part-type="species" reg="mobedii">mobedii</tp:taxon-name-part></tp:taxon-name></italic> Pazoki &amp; Rahimian, 2014 and <italic><tp:taxon-name><tp:taxon-name-part taxon-name-part-type="genus" reg="Thubunaea">T.</tp:taxon-name-part> <tp:taxon-name-part taxon-name-part-type="species" reg="pudica">pudica</tp:taxon-name-part></tp:taxon-name></italic> Chabaud &amp; Golvan, 1957 (<xref ref-type="bibr" rid="B42">Ramallo et al. 2016</xref>).</p><p>Six of these species lack spicules, as is the case in <italic><tp:taxon-name><tp:taxon-name-part taxon-name-part-type="genus" reg="Thubunaea">T.</tp:taxon-name-part> <tp:taxon-name-part taxon-name-part-type="species" reg="leonregagnonae">leonregagnonae</tp:taxon-name-part></tp:taxon-name></italic> sp. n.: <italic><tp:taxon-name><tp:taxon-name-part taxon-name-part-type="genus" reg="Thubunaea">T.</tp:taxon-name-part> <tp:taxon-name-part taxon-name-part-type="species" reg="cnemidophorus">cnemidophorus</tp:taxon-name-part></tp:taxon-name></italic>, <italic><tp:taxon-name><tp:taxon-name-part taxon-name-part-type="genus" reg="Thubunaea">T.</tp:taxon-name-part> <tp:taxon-name-part taxon-name-part-type="species" reg="eleodori">eleodori</tp:taxon-name-part></tp:taxon-name></italic>, <italic><tp:taxon-name><tp:taxon-name-part taxon-name-part-type="genus" reg="Thubunaea">T.</tp:taxon-name-part> <tp:taxon-name-part taxon-name-part-type="species" reg="fitzsimonsi">fitzsimonsi</tp:taxon-name-part></tp:taxon-name></italic>, <italic><tp:taxon-name><tp:taxon-name-part taxon-name-part-type="genus" reg="Thubunaea">T.</tp:taxon-name-part> <tp:taxon-name-part taxon-name-part-type="species" reg="mobedii">mobedii</tp:taxon-name-part></tp:taxon-name></italic>, <italic><tp:taxon-name><tp:taxon-name-part taxon-name-part-type="genus" reg="Thubunaea">T.</tp:taxon-name-part> <tp:taxon-name-part taxon-name-part-type="species" reg="parkeri">parkeri</tp:taxon-name-part></tp:taxon-name></italic> and <italic><tp:taxon-name><tp:taxon-name-part taxon-name-part-type="genus" reg="Thubunaea">T.</tp:taxon-name-part> <tp:taxon-name-part taxon-name-part-type="species" reg="schukurovi">schukurovi</tp:taxon-name-part></tp:taxon-name></italic> (Table <xref ref-type="table" rid="T3">3</xref>). Males of four of these species (<italic><tp:taxon-name><tp:taxon-name-part taxon-name-part-type="genus" reg="Thubunaea">T.</tp:taxon-name-part> <tp:taxon-name-part taxon-name-part-type="species" reg="eleodori">eleodori</tp:taxon-name-part></tp:taxon-name></italic>, <italic><tp:taxon-name><tp:taxon-name-part taxon-name-part-type="genus" reg="Thubunaea">T.</tp:taxon-name-part> <tp:taxon-name-part taxon-name-part-type="species" reg="fitzsimonsi">fitzsimonsi</tp:taxon-name-part></tp:taxon-name></italic>, <italic><tp:taxon-name><tp:taxon-name-part taxon-name-part-type="genus" reg="Thubunaea">T.</tp:taxon-name-part> <tp:taxon-name-part taxon-name-part-type="species" reg="parkeri">parkeri</tp:taxon-name-part></tp:taxon-name></italic> and <italic><tp:taxon-name><tp:taxon-name-part taxon-name-part-type="genus" reg="Thubunaea">T.</tp:taxon-name-part> <tp:taxon-name-part taxon-name-part-type="species" reg="mobedii">mobedii</tp:taxon-name-part></tp:taxon-name></italic>) are larger in body length than <italic><tp:taxon-name><tp:taxon-name-part taxon-name-part-type="genus" reg="Thubunaea">T.</tp:taxon-name-part> <tp:taxon-name-part taxon-name-part-type="species" reg="leonregagnonae">leonregagnonae</tp:taxon-name-part></tp:taxon-name></italic> sp. n. (10.25–11.16, 8.5–9, 10.5, 11.4–15.4 vs 4.85–8.03 mm, respectively). In the number of papillae, pedunculate or sessile, the new species also differs from most of these six species. <italic><tp:taxon-name><tp:taxon-name-part taxon-name-part-type="genus" reg="Thubunaea">Thubunaea</tp:taxon-name-part> <tp:taxon-name-part taxon-name-part-type="species" reg="leonregagnonae">leonregagnonae</tp:taxon-name-part></tp:taxon-name></italic> sp. n. has 10–16 pedunculate papillae and 11–14 sessile papillae, <italic><tp:taxon-name><tp:taxon-name-part taxon-name-part-type="genus" reg="Thubunaea">T.</tp:taxon-name-part> <tp:taxon-name-part taxon-name-part-type="species" reg="mobedii">mobedii</tp:taxon-name-part></tp:taxon-name></italic> does not have pedunculate papillae; in contrast, <italic><tp:taxon-name><tp:taxon-name-part taxon-name-part-type="genus" reg="Thubunaea">T.</tp:taxon-name-part> <tp:taxon-name-part taxon-name-part-type="species" reg="fitzsimonsi">fitzsimonsi</tp:taxon-name-part></tp:taxon-name></italic> and <italic><tp:taxon-name><tp:taxon-name-part taxon-name-part-type="genus" reg="Thubunaea">T.</tp:taxon-name-part> <tp:taxon-name-part taxon-name-part-type="species" reg="parkeri">parkeri</tp:taxon-name-part></tp:taxon-name></italic> lack sessile papillae, and in this latter species the number of caudal papillae is smaller (16–20) than in the present specimens (24–28) (Table <xref ref-type="table" rid="T3">3</xref>). <italic><tp:taxon-name><tp:taxon-name-part taxon-name-part-type="genus" reg="Thubunaea">Thubunaea</tp:taxon-name-part> <tp:taxon-name-part taxon-name-part-type="species" reg="leonregagnonae">leonregagnonae</tp:taxon-name-part></tp:taxon-name></italic> sp. n. is most similar to <italic><tp:taxon-name><tp:taxon-name-part taxon-name-part-type="genus" reg="Thubunaea">T.</tp:taxon-name-part> <tp:taxon-name-part taxon-name-part-type="species" reg="cnemidophorus">cnemidophorus</tp:taxon-name-part></tp:taxon-name></italic>, <italic><tp:taxon-name><tp:taxon-name-part taxon-name-part-type="genus" reg="Thubunaea">T.</tp:taxon-name-part> <tp:taxon-name-part taxon-name-part-type="species" reg="eleodori">eleodori</tp:taxon-name-part></tp:taxon-name></italic> and <italic><tp:taxon-name><tp:taxon-name-part taxon-name-part-type="genus" reg="Thubunaea">T.</tp:taxon-name-part> <tp:taxon-name-part taxon-name-part-type="species" reg="schukurovi">schukurovi</tp:taxon-name-part></tp:taxon-name></italic>, however, it can be distinguished from the last two species in the number of sessile papillae: <italic><tp:taxon-name><tp:taxon-name-part taxon-name-part-type="genus" reg="Thubunaea">T.</tp:taxon-name-part> <tp:taxon-name-part taxon-name-part-type="species" reg="eleodori">eleodori</tp:taxon-name-part></tp:taxon-name></italic> has ten and <italic><tp:taxon-name><tp:taxon-name-part taxon-name-part-type="genus" reg="Thubunaea">T.</tp:taxon-name-part> <tp:taxon-name-part taxon-name-part-type="species" reg="schukurovi">schukurovi</tp:taxon-name-part></tp:taxon-name></italic> has 16, instead of 11–14 in <italic><tp:taxon-name><tp:taxon-name-part taxon-name-part-type="genus" reg="Thubunaea">T.</tp:taxon-name-part> <tp:taxon-name-part taxon-name-part-type="species" reg="leonregagnonae">leonregagnonae</tp:taxon-name-part></tp:taxon-name></italic> sp. n. Males of <italic><tp:taxon-name><tp:taxon-name-part taxon-name-part-type="genus" reg="Thubunaea">T.</tp:taxon-name-part> <tp:taxon-name-part taxon-name-part-type="species" reg="leonregagnonae">leonregagnonae</tp:taxon-name-part></tp:taxon-name></italic> sp. n. and <italic><tp:taxon-name><tp:taxon-name-part taxon-name-part-type="genus" reg="Thubunaea">T.</tp:taxon-name-part> <tp:taxon-name-part taxon-name-part-type="species" reg="cnemidophorus">cnemidophorus</tp:taxon-name-part></tp:taxon-name></italic> can be differentiated mainly by having a different oesophagus length/<abbrev xmlns:xlink="http://www.w3.org/1999/xlink" xlink:title="male total body length" id="ABBRID0EDRBI" xlink:type="simple">MTBL</abbrev> ratio (0.1–0.16 vs 0.26) and by the former having a smaller body width (200–300 vs 350–390).</p><fig id="F2" position="float" orientation="portrait"><label>Figure 2.</label><caption><p>
                        <italic><tp:taxon-name><tp:taxon-name-part taxon-name-part-type="genus" reg="Thubunaea">Thubunaea</tp:taxon-name-part> <tp:taxon-name-part taxon-name-part-type="species" reg="leonregagnonae">leonregagnonae</tp:taxon-name-part></tp:taxon-name></italic> sp. n. Scanning electron micrographs. <bold>A</bold> Anterior end, male, lateral view showing deirid (<bold>D</bold>) <bold>B</bold> Apical view, female, showing sub-median papillae (<bold>P</bold>) and amphids (<bold>A</bold>) <bold>C</bold> Deirid, lateral view <bold>D</bold> Posterior end, female, ventrolateral view <bold>E</bold> Posterior end, male, ventral view <bold>F</bold> Caudal end, male, ventral view. Scale bars: <bold>A</bold> 50 µm; <bold>B</bold> 10 µm; <bold>C</bold> 2.5 µm; <bold>D</bold> 50 µm; <bold>E</bold> 100 µm; <bold>F</bold> 50 µm.</p></caption><graphic xmlns:xlink="http://www.w3.org/1999/xlink" xlink:href="zookeys-716-043-g002.jpg" position="float" orientation="portrait" xlink:type="simple" id="oo_170278.jpg"/></fig><table-wrap id="T3" position="float" orientation="portrait"><label>Table 3.</label><caption><p>Morphological characters of <italic><tp:taxon-name><tp:taxon-name-part taxon-name-part-type="genus" reg="Thubunaea">Thubunaea</tp:taxon-name-part></tp:taxon-name></italic> spp. lacking spicules in males. Measurements in micrometres, unless otherwise indicated.</p></caption><table id="TID0EWMAI" rules="all"><tbody><tr><td rowspan="1" colspan="1">Species</td><td rowspan="1" colspan="1">
                            <italic><tp:taxon-name><tp:taxon-name-part taxon-name-part-type="genus" reg="Thubunaea">T.</tp:taxon-name-part> <tp:taxon-name-part taxon-name-part-type="species" reg="cnemidophorus">cnemidophorus</tp:taxon-name-part></tp:taxon-name></italic> Babero &amp; Matthias, 1967</td><td rowspan="1" colspan="1">
                            <italic><tp:taxon-name><tp:taxon-name-part taxon-name-part-type="genus" reg="Thubunaea">T.</tp:taxon-name-part> <tp:taxon-name-part taxon-name-part-type="species" reg="eleodori">eleodori</tp:taxon-name-part></tp:taxon-name></italic> Ramallo, Goldberg, Bursey, Castillo &amp; Acosta, 2016</td><td rowspan="1" colspan="1">
                            <italic><tp:taxon-name><tp:taxon-name-part taxon-name-part-type="genus" reg="Thubunaea">T.</tp:taxon-name-part> <tp:taxon-name-part taxon-name-part-type="species" reg="fitzsimonsi">fitzsimonsi</tp:taxon-name-part></tp:taxon-name></italic> Ortlepp, 1931</td><td rowspan="1" colspan="1">
                            <italic><tp:taxon-name><tp:taxon-name-part taxon-name-part-type="genus" reg="Thubunaea">T.</tp:taxon-name-part> <tp:taxon-name-part taxon-name-part-type="species" reg="mobedii">mobedii</tp:taxon-name-part></tp:taxon-name></italic> Pazoki &amp; Rahimian, 2014</td><td rowspan="1" colspan="1">
                            <italic><tp:taxon-name><tp:taxon-name-part taxon-name-part-type="genus" reg="Thubunaea">T.</tp:taxon-name-part> <tp:taxon-name-part taxon-name-part-type="species" reg="parkeri">parkeri</tp:taxon-name-part></tp:taxon-name></italic> Baylis, 1926</td><td rowspan="1" colspan="1">
                            <italic><tp:taxon-name><tp:taxon-name-part taxon-name-part-type="genus" reg="Thubunaea">T.</tp:taxon-name-part> <tp:taxon-name-part taxon-name-part-type="species" reg="schukurovi">schukurovi</tp:taxon-name-part></tp:taxon-name></italic> Annaev, 1973</td><td rowspan="1" colspan="1">
                            <italic><tp:taxon-name><tp:taxon-name-part taxon-name-part-type="genus" reg="Thubunaea">Thubunaea</tp:taxon-name-part> <tp:taxon-name-part taxon-name-part-type="species" reg="leonregagnonae">leonregagnonae</tp:taxon-name-part></tp:taxon-name></italic> sp. n.</td></tr><tr><td rowspan="1" colspan="1">Source</td><td rowspan="1" colspan="1">
                            <xref ref-type="bibr" rid="B4">Babero and Matthias (1967)</xref>
                          </td><td rowspan="1" colspan="1">
                            <xref ref-type="bibr" rid="B42">Ramallo et al. (2016)</xref>
                          </td><td rowspan="1" colspan="1">
                            <xref ref-type="bibr" rid="B38">Ortlepp (1931)</xref>
                          </td><td rowspan="1" colspan="1">
                            <xref ref-type="bibr" rid="B40">Pazoki and Rahimian (2014)</xref>
                          </td><td rowspan="1" colspan="1">
                            <xref ref-type="bibr" rid="B5">Baylis (1926)</xref>
                          </td><td rowspan="1" colspan="1">
                            <xref ref-type="bibr" rid="B2">Annaev (1973)</xref>
                          </td><td rowspan="1" colspan="1">Present study</td></tr><tr><td rowspan="1" colspan="1">Type host</td><td rowspan="1" colspan="1">
                            <italic><tp:taxon-name><tp:taxon-name-part taxon-name-part-type="genus" reg="Aspidoscelis">Aspidoscelis</tp:taxon-name-part> <tp:taxon-name-part taxon-name-part-type="species" reg="tigris">tigris</tp:taxon-name-part></tp:taxon-name></italic> (Baird &amp; Girard) (<tp:taxon-name><tp:taxon-name-part taxon-name-part-type="family">Teiidae</tp:taxon-name-part></tp:taxon-name>)</td><td rowspan="1" colspan="1">
                            <italic><tp:taxon-name><tp:taxon-name-part taxon-name-part-type="genus" reg="Liolaemus">Liolaemus</tp:taxon-name-part> <tp:taxon-name-part taxon-name-part-type="species" reg="eleodori">eleodori</tp:taxon-name-part></tp:taxon-name></italic> Cei, Etheridge &amp; Videla (<tp:taxon-name><tp:taxon-name-part taxon-name-part-type="family">Liolaemidae</tp:taxon-name-part></tp:taxon-name>)</td><td rowspan="1" colspan="1">
                            <italic><tp:taxon-name><tp:taxon-name-part taxon-name-part-type="genus" reg="Meroles">Meroles</tp:taxon-name-part> <tp:taxon-name-part taxon-name-part-type="species" reg="squamulosus">squamulosus</tp:taxon-name-part></tp:taxon-name></italic> (Peters) (<tp:taxon-name><tp:taxon-name-part taxon-name-part-type="family">Lacertidae</tp:taxon-name-part></tp:taxon-name>)</td><td rowspan="1" colspan="1">
                            <italic><tp:taxon-name><tp:taxon-name-part taxon-name-part-type="genus" reg="Laudakia">Laudakia</tp:taxon-name-part> <tp:taxon-name-part taxon-name-part-type="species" reg="nupta">nupta</tp:taxon-name-part> <tp:taxon-name-part taxon-name-part-type="subspecies" reg="nupta">nupta</tp:taxon-name-part></tp:taxon-name></italic> (De Filippi) (<tp:taxon-name><tp:taxon-name-part taxon-name-part-type="family">Agamidae</tp:taxon-name-part></tp:taxon-name>)</td><td rowspan="1" colspan="1">
                            <italic><tp:taxon-name><tp:taxon-name-part taxon-name-part-type="genus" reg="Microlophus">Microlophus</tp:taxon-name-part> <tp:taxon-name-part taxon-name-part-type="species" reg="occipitalis">occipitalis</tp:taxon-name-part></tp:taxon-name></italic> (Peters) (<tp:taxon-name><tp:taxon-name-part taxon-name-part-type="family">Tropiduridae</tp:taxon-name-part></tp:taxon-name>)</td><td rowspan="1" colspan="1">
                            <italic><tp:taxon-name><tp:taxon-name-part taxon-name-part-type="genus" reg="Ablepharus">Ablepharus</tp:taxon-name-part> <tp:taxon-name-part taxon-name-part-type="species" reg="deserti">deserti</tp:taxon-name-part></tp:taxon-name></italic> Strauch (<tp:taxon-name><tp:taxon-name-part taxon-name-part-type="family">Scincidae</tp:taxon-name-part></tp:taxon-name>)</td><td rowspan="1" colspan="1">
                            <italic><tp:taxon-name><tp:taxon-name-part taxon-name-part-type="genus" reg="Sceloporus">Sceloporus</tp:taxon-name-part> <tp:taxon-name-part taxon-name-part-type="species" reg="pyrocephalus">pyrocephalus</tp:taxon-name-part></tp:taxon-name></italic> Cope (<tp:taxon-name><tp:taxon-name-part taxon-name-part-type="family">Phrynosomatidae</tp:taxon-name-part></tp:taxon-name>)</td></tr><tr><td rowspan="1" colspan="1">Country</td><td rowspan="1" colspan="1">USA</td><td rowspan="1" colspan="1">Argentina</td><td rowspan="1" colspan="1">South Africa</td><td rowspan="1" colspan="1">Iran</td><td rowspan="1" colspan="1">Peru</td><td rowspan="1" colspan="1">Turkmenistan</td><td rowspan="1" colspan="1">Mexico</td></tr><tr><td rowspan="1" colspan="1">Biogeographical realm</td><td rowspan="1" colspan="1">Nearctic</td><td rowspan="1" colspan="1">Neotropical</td><td rowspan="1" colspan="1">Afrotropical</td><td rowspan="1" colspan="1">Saharo-Arabian</td><td rowspan="1" colspan="1">Neotropical</td><td rowspan="1" colspan="1">Palearctic</td><td rowspan="1" colspan="1">Nearctic</td></tr><tr><td rowspan="1" colspan="1">
                            <abbrev xmlns:xlink="http://www.w3.org/1999/xlink" xlink:title="male total body length" id="ABBRID0EA6BI" xlink:type="simple">MTBL</abbrev> (mm)</td><td rowspan="1" colspan="1">5.7–6.6</td><td rowspan="1" colspan="1">10.25–11.16</td><td rowspan="1" colspan="1">8.5–9.0</td><td rowspan="1" colspan="1">11.4–15.4</td><td rowspan="1" colspan="1">10.5</td><td rowspan="1" colspan="1">7.8</td><td rowspan="1" colspan="1">4.85–8.03</td></tr><tr><td rowspan="1" colspan="1">
                            <abbrev xmlns:xlink="http://www.w3.org/1999/xlink" xlink:title="male total body width" id="ABBRID0E56BI" xlink:type="simple">MTBW</abbrev>
                          </td><td rowspan="1" colspan="1">350–390</td><td rowspan="1" colspan="1">360</td><td rowspan="1" colspan="1">290–330</td><td rowspan="1" colspan="1">190–330</td><td rowspan="1" colspan="1">300–340</td><td rowspan="1" colspan="1">300</td><td rowspan="1" colspan="1">200–300</td></tr><tr><td rowspan="1" colspan="1">
                            <abbrev xmlns:xlink="http://www.w3.org/1999/xlink" xlink:title="number of pedunculate papillae" id="ABBRID0E3ACI" xlink:type="simple">PP</abbrev>
                          </td><td rowspan="1" colspan="1">14–16</td><td rowspan="1" colspan="1">12</td><td rowspan="1" colspan="1">29–31</td><td rowspan="1" colspan="1">0</td><td rowspan="1" colspan="1">16–20</td><td rowspan="1" colspan="1">12</td><td rowspan="1" colspan="1">10–16</td></tr><tr><td rowspan="1" colspan="1">
                            <abbrev xmlns:xlink="http://www.w3.org/1999/xlink" xlink:title="number of sessile papillae" id="ABBRID0E1BCI" xlink:type="simple">SP</abbrev>
                          </td><td rowspan="1" colspan="1">12</td><td rowspan="1" colspan="1">10</td><td rowspan="1" colspan="1">0</td><td rowspan="1" colspan="1">23–37</td><td rowspan="1" colspan="1">0</td><td rowspan="1" colspan="1">16</td><td rowspan="1" colspan="1">11–14</td></tr><tr><td rowspan="1" colspan="1">
                            <abbrev xmlns:xlink="http://www.w3.org/1999/xlink" xlink:title="oesophagus length" id="ABBRID0EYCCI" xlink:type="simple">OE</abbrev>/<abbrev xmlns:xlink="http://www.w3.org/1999/xlink" xlink:title="male total body length" id="ABBRID0E3CCI" xlink:type="simple">MTBL</abbrev></td><td rowspan="1" colspan="1">0.26<sup>†</sup></td><td rowspan="1" colspan="1">0.12</td><td rowspan="1" colspan="1">0.11</td><td rowspan="1" colspan="1">0.12</td><td rowspan="1" colspan="1">0.1</td><td rowspan="1" colspan="1">0.15</td><td rowspan="1" colspan="1">0.1–0.16</td></tr><tr><td rowspan="2" colspan="1">Eggs</td><td rowspan="1" colspan="1">38–45 × 23–30</td><td rowspan="1" colspan="1"/><td rowspan="1" colspan="1"/><td rowspan="1" colspan="1">44–45 × 36–39</td><td rowspan="1" colspan="1">58–63 × 48–53</td><td rowspan="1" colspan="1"/><td rowspan="1" colspan="1">45–50 × 38–40</td></tr><tr><td rowspan="1" colspan="1">(38 x 23)</td><td rowspan="1" colspan="1">(48 x 41)</td><td rowspan="1" colspan="1">(45 x 38)</td><td rowspan="1" colspan="1">(48 x 38)</td><td rowspan="1" colspan="1">(60 x 50)</td><td rowspan="1" colspan="1">(43 x 33)</td><td rowspan="1" colspan="1"/></tr></tbody></table><table-wrap-foot><fn><p>
                          <abbrev xmlns:xlink="http://www.w3.org/1999/xlink" xlink:title="male total body length" id="ABBRID0EJFCI" xlink:type="simple">MTBL</abbrev>: male total body length (mm); <abbrev xmlns:xlink="http://www.w3.org/1999/xlink" xlink:title="male total body width" id="ABBRID0ENFCI" xlink:type="simple">MTBW</abbrev>: male total body width; <abbrev xmlns:xlink="http://www.w3.org/1999/xlink" xlink:title="number of pedunculate papillae" id="ABBRID0ERFCI" xlink:type="simple">PP</abbrev>: number of pedunculate papillae; <abbrev xmlns:xlink="http://www.w3.org/1999/xlink" xlink:title="number of sessile papillae" id="ABBRID0EVFCI" xlink:type="simple">SP</abbrev>: number of sessile papillae; <abbrev xmlns:xlink="http://www.w3.org/1999/xlink" xlink:title="oesophagus length" id="ABBRID0EZFCI" xlink:type="simple">OE</abbrev>: oesophagus length. † data from <xref ref-type="bibr" rid="B9">Bursey and Goldberg (1991)</xref>.</p></fn></table-wrap-foot></table-wrap></tp:treatment-sec><ref-list><ref id="B18"><mixed-citation xmlns:xlink="http://www.w3.org/1999/xlink" xlink:type="simple">
          <person-group><name name-style="western"><surname>Chabaud</surname><given-names>AG</given-names></name></person-group> (<year>1975</year>) <article-title>No. 3. Keys to genera of the order <tp:taxon-name><tp:taxon-name-part taxon-name-part-type="order">Spirurida</tp:taxon-name-part></tp:taxon-name>. Part 1. <tp:taxon-name><tp:taxon-name-part taxon-name-part-type="superfamily">Camallanoidea</tp:taxon-name-part></tp:taxon-name>, <tp:taxon-name><tp:taxon-name-part taxon-name-part-type="superfamily">Dracunculoidea</tp:taxon-name-part></tp:taxon-name>, <tp:taxon-name><tp:taxon-name-part taxon-name-part-type="superfamily">Gnathostomatoidea</tp:taxon-name-part></tp:taxon-name>, <tp:taxon-name><tp:taxon-name-part taxon-name-part-type="superfamily">Physalopteroidea</tp:taxon-name-part></tp:taxon-name>, <tp:taxon-name><tp:taxon-name-part taxon-name-part-type="superfamily">Rictularioidea</tp:taxon-name-part></tp:taxon-name> and <tp:taxon-name><tp:taxon-name-part taxon-name-part-type="superfamily">Thelazioidea</tp:taxon-name-part></tp:taxon-name>.</article-title> In: <person-group><name name-style="western"><surname>Anderson</surname><given-names>RC</given-names></name><name name-style="western"><surname>Chabaud</surname><given-names>AG</given-names></name><name name-style="western"><surname>Willmott</surname><given-names>S</given-names></name></person-group> (<role>Eds</role>) <issue-title>CIH Key to the nematode parasites of vertebrates.</issue-title> <source>CAB International, Wallingford</source>, <fpage>29</fpage>–<lpage>58</lpage>.</mixed-citation></ref><ref id="B36"><mixed-citation xmlns:xlink="http://www.w3.org/1999/xlink" xlink:type="simple">
          <person-group><name name-style="western"><surname>Moravec</surname><given-names>F</given-names></name><name name-style="western"><surname>Salgado-Maldonado</surname><given-names>G</given-names></name><name name-style="western"><surname>Mayén-Peña</surname><given-names>E</given-names></name></person-group> (<year>1997</year>) <article-title><italic><tp:taxon-name><tp:taxon-name-part taxon-name-part-type="genus">Thubunaea</tp:taxon-name-part> <tp:taxon-name-part taxon-name-part-type="species">ctenosauri</tp:taxon-name-part></tp:taxon-name></italic> sp. n. (<tp:taxon-name><tp:taxon-name-part taxon-name-part-type="phylum">Nematoda</tp:taxon-name-part></tp:taxon-name>: <tp:taxon-name><tp:taxon-name-part taxon-name-part-type="family">Physalopteridae</tp:taxon-name-part></tp:taxon-name>) from the iguanid lizard <italic><tp:taxon-name><tp:taxon-name-part taxon-name-part-type="genus">Ctenosaura</tp:taxon-name-part> <tp:taxon-name-part taxon-name-part-type="species">pectinata</tp:taxon-name-part></tp:taxon-name></italic> and other lizard helminths from Mexico.</article-title> <source>Journal of the Helminthological Society of Washington</source> <volume>64</volume>: <fpage>240</fpage>–<lpage>247</lpage>. <ext-link xlink:type="simple" ext-link-type="uri" xlink:href="http://bionames.org/bionames-archive/issn/1049-233X/64/240.pdf">http://bionames.org/bionames-archive/issn/1049-233X/64/240.pdf</ext-link></mixed-citation></ref><ref id="B40"><mixed-citation xmlns:xlink="http://www.w3.org/1999/xlink" xlink:type="simple">
          <person-group><name name-style="western"><surname>Pazoki</surname><given-names>S</given-names></name><name name-style="western"><surname>Rahimian</surname><given-names>H</given-names></name></person-group> (<year>2014</year>) <article-title>New species of <italic><tp:taxon-name><tp:taxon-name-part taxon-name-part-type="genus">Spauligodon</tp:taxon-name-part></tp:taxon-name></italic> Skrjabin, Schikhobalova &amp; Lagodovskaja, 1960 and <italic><tp:taxon-name><tp:taxon-name-part taxon-name-part-type="genus">Thubunea</tp:taxon-name-part></tp:taxon-name></italic> Seurat, 1914 (<tp:taxon-name><tp:taxon-name-part taxon-name-part-type="phylum">Nematoda</tp:taxon-name-part></tp:taxon-name>) from the gastro-intestinal tract of lizards in Iran.</article-title> <source>Systematic Parasitology</source> <volume>89</volume>: <fpage>259</fpage>–<lpage>270</lpage>. <ext-link xlink:type="simple" ext-link-type="doi" xlink:href="10.1007/s11230-014-9527-y">https://doi.org/10.1007/s11230-014-9527-y</ext-link></mixed-citation></ref><ref id="B42"><mixed-citation xmlns:xlink="http://www.w3.org/1999/xlink" xlink:type="simple">
          <person-group><name name-style="western"><surname>Ramallo</surname><given-names>G</given-names></name><name name-style="western"><surname>Goldberg</surname><given-names>S</given-names></name><name name-style="western"><surname>Bursey</surname><given-names>C</given-names></name><name name-style="western"><surname>Castillo</surname><given-names>G</given-names></name><name name-style="western"><surname>Acosta</surname><given-names>JC</given-names></name></person-group> (<year>2016</year>) <article-title><italic><tp:taxon-name><tp:taxon-name-part taxon-name-part-type="genus">Thubunaea</tp:taxon-name-part> <tp:taxon-name-part taxon-name-part-type="species">eleodori</tp:taxon-name-part></tp:taxon-name></italic> sp. nov. (<tp:taxon-name><tp:taxon-name-part taxon-name-part-type="phylum">Nematoda</tp:taxon-name-part></tp:taxon-name>: <tp:taxon-name><tp:taxon-name-part taxon-name-part-type="family">Physalopteridae</tp:taxon-name-part></tp:taxon-name>) from <italic><tp:taxon-name><tp:taxon-name-part taxon-name-part-type="genus">Liolaemus</tp:taxon-name-part> <tp:taxon-name-part taxon-name-part-type="species">eleodori</tp:taxon-name-part></tp:taxon-name></italic> (<tp:taxon-name><tp:taxon-name-part taxon-name-part-type="suborder">Sauria</tp:taxon-name-part></tp:taxon-name>: <tp:taxon-name><tp:taxon-name-part taxon-name-part-type="family">Liolaemidae</tp:taxon-name-part></tp:taxon-name>) from Argentina.</article-title> <source>Parasitology Research</source> <volume>16</volume>: <fpage>293</fpage>–<lpage>297</lpage>. <ext-link xlink:type="simple" ext-link-type="doi" xlink:href="10.1007/s00436-016-5290-0">https://doi.org/10.1007/s00436-016-5290-0</ext-link></mixed-citation></ref><ref id="B20"><mixed-citation xmlns:xlink="http://www.w3.org/1999/xlink" xlink:type="simple">
          <person-group><name name-style="western"><surname>Elwasila</surname><given-names>M</given-names></name></person-group> (<year>1990</year>) <article-title><italic><tp:taxon-name><tp:taxon-name-part taxon-name-part-type="genus">Physalopteroides</tp:taxon-name-part> <tp:taxon-name-part taxon-name-part-type="species">tarentolae</tp:taxon-name-part></tp:taxon-name></italic> n. sp. (<tp:taxon-name><tp:taxon-name-part taxon-name-part-type="phylum">Nematoda</tp:taxon-name-part></tp:taxon-name>: <tp:taxon-name><tp:taxon-name-part taxon-name-part-type="family">Physalopteridae</tp:taxon-name-part></tp:taxon-name>) from the gecko <italic><tp:taxon-name><tp:taxon-name-part taxon-name-part-type="genus">Tarentola</tp:taxon-name-part> <tp:taxon-name-part taxon-name-part-type="species">annularis</tp:taxon-name-part></tp:taxon-name></italic> in the Sudan.</article-title> <source>Systematic Parasitology</source> <volume>15</volume>: <fpage>121</fpage>–<lpage>125</lpage>. <ext-link xlink:type="simple" ext-link-type="doi" xlink:href="10.1007/BF00009989">https://doi.org/10.1007/BF00009989</ext-link></mixed-citation></ref><ref id="B30"><mixed-citation xmlns:xlink="http://www.w3.org/1999/xlink" xlink:type="simple">
          <person-group><name name-style="western"><surname>Goswami</surname><given-names>U</given-names></name><name name-style="western"><surname>Chaudhary</surname><given-names>A</given-names></name><name name-style="western"><surname>Verma</surname><given-names>C</given-names></name><name name-style="western"><surname>Singh</surname><given-names>HS</given-names></name></person-group> (<year>2016</year>) <article-title>Molecular and ultrastructure characterization of two nematodes (<italic><tp:taxon-name><tp:taxon-name-part taxon-name-part-type="genus">Thelandros</tp:taxon-name-part> <tp:taxon-name-part taxon-name-part-type="species">scleratus</tp:taxon-name-part></tp:taxon-name></italic> and <italic><tp:taxon-name><tp:taxon-name-part taxon-name-part-type="genus">Physalopteroides</tp:taxon-name-part> <tp:taxon-name-part taxon-name-part-type="species">dactyluris</tp:taxon-name-part></tp:taxon-name></italic>) based on ribosomal and mitochondrial DNA sequences.</article-title> <source>Helminthologia</source> <volume>53</volume>: <fpage>165</fpage>–<lpage>171</lpage>. <ext-link xlink:type="simple" ext-link-type="doi" xlink:href="10.1515/helmin-2016-0013">https://doi.org/10.1515/helmin-2016-0013</ext-link></mixed-citation></ref><ref id="B4"><mixed-citation xmlns:xlink="http://www.w3.org/1999/xlink" xlink:type="simple">
          <person-group><name name-style="western"><surname>Babero</surname><given-names>BB</given-names></name><name name-style="western"><surname>Matthias</surname><given-names>D</given-names></name></person-group> (<year>1967</year>) <article-title><italic><tp:taxon-name><tp:taxon-name-part taxon-name-part-type="genus">Thubunaea</tp:taxon-name-part> <tp:taxon-name-part taxon-name-part-type="species">cnemidophorus</tp:taxon-name-part></tp:taxon-name></italic> n. sp., and other helminths from lizards, <italic><tp:taxon-name><tp:taxon-name-part taxon-name-part-type="genus">Cnemidophorus</tp:taxon-name-part> <tp:taxon-name-part taxon-name-part-type="species">tigris</tp:taxon-name-part></tp:taxon-name></italic>, in Nevada and Arizona.</article-title> <source>Transactions of the American Microscopical Society</source> <volume>86</volume>: <fpage>173</fpage>–<lpage>177</lpage>. <ext-link xlink:type="simple" ext-link-type="doi" xlink:href="10.2307/3224688">https://doi.org/10.2307/3224688</ext-link></mixed-citation></ref><ref id="B38"><mixed-citation xmlns:xlink="http://www.w3.org/1999/xlink" xlink:type="simple">
          <person-group><name name-style="western"><surname>Ortlepp</surname><given-names>RJ</given-names></name></person-group> (<year>1931</year>) <article-title><italic><tp:taxon-name><tp:taxon-name-part taxon-name-part-type="genus">Thubunaea</tp:taxon-name-part> <tp:taxon-name-part taxon-name-part-type="species">fitzsimonsi</tp:taxon-name-part></tp:taxon-name></italic> sp. n., a fourth species of the genus <italic><tp:taxon-name><tp:taxon-name-part taxon-name-part-type="genus">Thubunaea</tp:taxon-name-part></tp:taxon-name></italic> Seurat, 1914.</article-title> <source>Journal of the South African Veterinary Medical Association</source> <volume>2</volume>: <fpage>128</fpage>–<lpage>131</lpage>. <ext-link xlink:type="simple" ext-link-type="uri" xlink:href="https://journals.co.za/content/savet/2/2/AJA00382809_2117">https://journals.co.za/content/savet/2/2/AJA00382809_2117</ext-link></mixed-citation></ref><ref id="B5"><mixed-citation xmlns:xlink="http://www.w3.org/1999/xlink" xlink:type="simple">
          <person-group><name name-style="western"><surname>Baylis</surname><given-names>HA</given-names></name></person-group> (<year>1926</year>) <article-title>On a new species of the nematode genus <italic><tp:taxon-name><tp:taxon-name-part taxon-name-part-type="genus">Thubunaea</tp:taxon-name-part></tp:taxon-name></italic>.</article-title> <source>Annals and Magazine of Natural History</source> <volume>17</volume>: <fpage>361</fpage>–<lpage>364</lpage>. <ext-link xlink:type="simple" ext-link-type="doi" xlink:href="10.1080/00222932608633527">https://doi.org/10.1080/00222932608633527</ext-link></mixed-citation></ref><ref id="B2"><mixed-citation xmlns:xlink="http://www.w3.org/1999/xlink" xlink:type="simple">
          <person-group><name name-style="western"><surname>Annaev</surname><given-names>D</given-names></name></person-group> (<year>1973</year>) <article-title><italic><tp:taxon-name><tp:taxon-name-part taxon-name-part-type="genus">Thubunaea</tp:taxon-name-part> <tp:taxon-name-part taxon-name-part-type="species">schukurovi</tp:taxon-name-part></tp:taxon-name></italic> n. sp. (<tp:taxon-name><tp:taxon-name-part taxon-name-part-type="family">Physalopteridae</tp:taxon-name-part></tp:taxon-name>, <tp:taxon-name><tp:taxon-name-part taxon-name-part-type="phylum">Nematoda</tp:taxon-name-part></tp:taxon-name>) from lizards in Turkmenia.</article-title> <source>Izvestia Akademii Nauk Turkmenskoi SSR</source> <volume>1</volume>: <fpage>72</fpage>–<lpage>75</lpage>. [In Russian]</mixed-citation></ref><ref id="B9"><mixed-citation xmlns:xlink="http://www.w3.org/1999/xlink" xlink:type="simple">
          <person-group><name name-style="western"><surname>Bursey</surname><given-names>CR</given-names></name><name name-style="western"><surname>Goldberg</surname><given-names>SR</given-names></name></person-group> (<year>1991</year>) <article-title><italic><tp:taxon-name><tp:taxon-name-part taxon-name-part-type="genus">Thubunaea</tp:taxon-name-part> <tp:taxon-name-part taxon-name-part-type="species">intestinalis</tp:taxon-name-part></tp:taxon-name></italic> n. sp.(<tp:taxon-name><tp:taxon-name-part taxon-name-part-type="phylum">Nematoda</tp:taxon-name-part></tp:taxon-name>: <tp:taxon-name><tp:taxon-name-part taxon-name-part-type="superfamily">Spiruroidea</tp:taxon-name-part></tp:taxon-name>) from Yarrow’s spiny lizard, <italic><tp:taxon-name><tp:taxon-name-part taxon-name-part-type="genus">Sceloporus</tp:taxon-name-part> <tp:taxon-name-part taxon-name-part-type="species">jarrovii</tp:taxon-name-part></tp:taxon-name></italic> (<tp:taxon-name><tp:taxon-name-part taxon-name-part-type="family">Iguanidae</tp:taxon-name-part></tp:taxon-name>), from Arizona, USA.</article-title> <source>Transactions of the American Microscopical Society</source> <volume>110</volume>: <fpage>269</fpage>–<lpage>278</lpage>. <ext-link xlink:type="simple" ext-link-type="doi" xlink:href="10.2307/3226661">https://doi.org/10.2307/3226661</ext-link></mixed-citation></ref></ref-list></tp:taxon-treatment>
